# Supplementary material for: Divergent Molecular and Cellular Responses to Low and High-Dose Ionizing Radiation
Source: Cells. 2022 Nov 27;11(23):3794. doi: 10.3390/cells11233794 (PMC9739411; doi:10.3390/cells11233794)
Supplement: Supplementary file 1 [file cells-11-03794-s001.zip]

Archive with 2 entries (2 files):
- cells-2013151-Table S1.xlsx
- Sup figs.pdf
