# Supplementary material for: Divergent Molecular and Cellular Responses to Low and High-Dose Ionizing Radiation
Source: Cells. 2022 Nov 27;11(23):3794. doi: 10.3390/cells11233794 (PMC9739411; doi:10.3390/cells11233794)
Supplement: Supplementary file 1 [file cells-11-03794-s001.zip › cells-2013151-Table S1.xlsx]

## Sheet: LD-specific p-protein pathways
Pathway identifier	Pathway name	#Entities found	#Entities total	Entities ratio	Entities pValue	Entities FDR	#Reactions found	#Reactions total	Reactions ratio	Species identifier	Species name	Submitted entities found	Mapped entities	Found reaction identifiers
R-HSA-2990846	SUMOylation	40	192	0.01268	8.13796e-10	1.07665e-06	80	140	0.0100488	9606	Homo sapiens	Trim28;Sumo3;Nup35;Xpc;Nup98;Mtor;Pom121;Suz12;Pcm1;Dnmt3a;Hdac1;Rangap1;Pias2;Ndc1;Q9Z204;Clip1;Npm1;Mkl1;Incenp;Dnmt3b;Satb1;Casp8ap2;Pml;Crebbp;Dnmt1;Ranbp2;Nup214;Brca1;Hnrnpc;Top2b;Top2a;Nup153;Topors;Senp1;Sae1;Hipk2		R-HSA-4655431;R-HSA-4641350;R-HSA-4719436;R-HSA-4551616;R-HSA-4615872;R-HSA-4615873;R-HSA-4641345;R-HSA-4616015;R-HSA-4755524;R-HSA-4090288;R-HSA-4755526;R-HSA-4719448;R-HSA-3000383;R-HSA-4090284;R-HSA-5228508;R-HSA-4086059;R-HSA-4568914;R-HSA-4615889;R-HSA-4090281;R-HSA-4655440;R-HSA-4755536;R-HSA-4615900;R-HSA-4570463;R-HSA-4551768;R-HSA-3900070;R-HSA-4719447;R-HSA-4615910;R-HSA-5228525;R-HSA-5…
R-HSA-72203	Processing of Capped Intron-Containing Pre-mRNA	46	259	0.0171047	6.11001e-09	3.31018e-06	32	32	0.00229687	9606	Homo sapiens	Snrnp200;Prpf6;Polr2a;Pcf11;Fip1l1;Prpf3;Nup35;Papola;Nup98;Ybx1;Rbm10;Mtor;Pom121;Chtop;Mettl3;Srsf1;Gtf2f1;Cherp;Rbm5;Elavl1;Ndc1;Slbp;Q9Z204;Hnrnpul1;Srsf5;Snrnp70;Ddx39b;Cwc22;Srsf11;Sugp1;Sf3b1;Sf3b2;Srrm1;Ranbp2;Rbm17;Nup214;Rnpc3;Cpsf7;Ddx23;Hnrnpc;Ddx46;Gpkow;Nup153;Casc3;Slu7;Srrm2		R-HSA-8849157;R-HSA-72130;R-HSA-159046;R-HSA-75079;R-HSA-75081;R-HSA-159050;R-HSA-75080;R-HSA-72139;R-HSA-75083;R-HSA-75082;R-HSA-72143;R-HSA-111439;R-HSA-77587;R-HSA-158481;R-HSA-158484;R-HSA-75097;R-HSA-75096;R-HSA-75098;R-HSA-77594;R-HSA-72095;R-HSA-72160;R-HSA-72103;R-HSA-72231;R-HSA-72107;R-HSA-158441;R-HSA-158447;R-HSA-72180;R-HSA-156661;R-HSA-72185;R-HSA-72124;R-HSA-72127;R-HSA-159101
R-HSA-3108232	SUMO E3 ligases SUMOylate target proteins	37	183	0.0120856	7.50609e-09	3.31018e-06	71	131	0.00940281	9606	Homo sapiens	Trim28;Sumo3;Nup35;Xpc;Nup98;Mtor;Pom121;Suz12;Pcm1;Dnmt3a;Hdac1;Rangap1;Pias2;Ndc1;Q9Z204;Clip1;Npm1;Mkl1;Incenp;Dnmt3b;Satb1;Casp8ap2;Pml;Crebbp;Dnmt1;Ranbp2;Nup214;Brca1;Hnrnpc;Top2b;Top2a;Nup153;Topors;Hipk2		R-HSA-4655431;R-HSA-4641350;R-HSA-4719436;R-HSA-4551616;R-HSA-4615872;R-HSA-4615873;R-HSA-4641345;R-HSA-4616015;R-HSA-4755524;R-HSA-4090288;R-HSA-4755526;R-HSA-4719448;R-HSA-3000383;R-HSA-4090284;R-HSA-5228508;R-HSA-4086059;R-HSA-4568914;R-HSA-4615889;R-HSA-4090281;R-HSA-4655440;R-HSA-4755536;R-HSA-4615900;R-HSA-4570463;R-HSA-4551768;R-HSA-3900070;R-HSA-4719447;R-HSA-4615910;R-HSA-5228525;R-HSA-5…
R-HSA-1640170	Cell Cycle	91	734	0.0484744	2.74279e-08	9.05122e-06	227	451	0.0323715	9606	Homo sapiens	Smg1;Cdk5rap2;Clasp1;Nup35;Rsf1;Ppp1r12b;Cep57;Pom121;Pcm1;Hdac1;Q8CHK4;Rangap1;Cdc26;Cdc23;Arpp19;Ndc1;Clip1;Rfc1;Incenp;Pold3;Mybl2;Vrk1;Knl1;Dido1;Hsp90ab1;Lin54;Lmna;Ranbp2;Dkc1;Top2a;Mcm3;Nup153;Mcm4;Pcnt;Smarca5;Mcm10;Mcm2;Bora;Atrx;Pola1;Polr2a;Psmc3;Cask;Kif20a;Nup98;Anapc1;Mtor;Ajuba;Dync1li1;Ahctf1;Fzr1;Dsn1;Orc1;Numa1;Abl1;Spp1;Ccp110;Lmnb1;Cdt1;Wrap53;Npm1;Cenpc1;Taok1;Psmd4;Clspn;Cdc…		R-HSA-375302;R-HSA-69127;R-HSA-8961678;R-HSA-8961665;R-HSA-174088;R-HSA-8961671;R-HSA-174097;R-HSA-69140;R-HSA-912408;R-HSA-69142;R-HSA-69144;R-HSA-174104;R-HSA-174105;R-HSA-912429;R-HSA-69152;R-HSA-380455;R-HSA-3000335;R-HSA-174119;R-HSA-174122;R-HSA-174120;R-HSA-3000327;R-HSA-174121;R-HSA-174124;R-HSA-187948;R-HSA-75825;R-HSA-156723;R-HSA-174132;R-HSA-174139;R-HSA-176702;R-HSA-176700;R-HSA-3000…
R-HSA-194315	Signaling by Rho GTPases	88	709	0.0468234	4.4861e-08	1.18433e-05	70	203	0.0145708	9606	Homo sapiens	Dbn1;Spata13;Clasp1;Ppp1r12b;Fam169a;Stip1;Anln;Gja1;Osbpl11;Rangap1;Kif14;Rasal2;Phip;Git1;Slc4a7;Q9Z204;Arhgap12;Clip1;Dst;Ddx39b;Arhgap17;Akap12;Incenp;Mkl1;Ctnna1;Knl1;Epha2;Hsp90ab1;Sptan1;Kidins220;Bcr;Itsn1;Dock5;Srrm1;Dock6;Ranbp2;Arhgap1;Als2;E9Q394;Itsn2;Pkp4;Senp1;Sos1;Baiap2l1;Ckap4;Spen;Arhgef7;Arhgap27;Nup98;Fgd1;Dync1li1;Ppp1r14a;Q9DBR7;Ahctf1;Q68FM7;Klc4;Dsn1;Dvl2;Abl1;Myo9b;Ccp11…		R-HSA-3858489;R-HSA-5671763;R-HSA-5668947;R-HSA-3858495;R-HSA-5666129;R-HSA-9018766;R-HSA-5666001;R-HSA-5671772;R-HSA-8981637;R-HSA-419083;R-HSA-5666008;R-HSA-9018758;R-HSA-9013145;R-HSA-9013144;R-HSA-9014296;R-HSA-9018778;R-HSA-9013023;R-HSA-9013022;R-HSA-9714691;R-HSA-9013009;R-HSA-5665998;R-HSA-9696266;R-HSA-9017488;R-HSA-5665999;R-HSA-9696271;R-HSA-9693198;R-HSA-9013143;R-HSA-9014295;R-HSA-96…
R-HSA-9012999	RHO GTPase cycle	64	460	0.0303791	7.32084e-08	1.61058e-05	46	91	0.00653173	9606	Homo sapiens	Dbn1;Spata13;Fam169a;Stip1;Anln;Gja1;Osbpl11;Kif14;Rasal2;Phip;Git1;Slc4a7;Q9Z204;Arhgap12;Dst;Ddx39b;Arhgap17;Akap12;Epha2;Hsp90ab1;Sptan1;Kidins220;Bcr;Itsn1;Dock5;Srrm1;Dock6;Arhgap1;Als2;E9Q394;Itsn2;Pkp4;Senp1;Sos1;Baiap2l1;Ckap4;Spen;Arhgef7;Arhgap27;Fgd1;Q68FM7;Myo9b;Ccp110;Scrib;Ect2;Arhgap32;Sh3pxd2a;Lmnb1;Ptpn13;Pak4;Racgap1;Arhgef40;Rbbp6;Sptbn1;Stk10;Rbm39;Cpsf7;Acbd5;Hnrnpc;Rapgef1;D…		R-HSA-9018766;R-HSA-9014467;R-HSA-8981637;R-HSA-9018758;R-HSA-9013145;R-HSA-9013144;R-HSA-9014296;R-HSA-9018778;R-HSA-9013023;R-HSA-9693125;R-HSA-9013022;R-HSA-9714691;R-HSA-9013009;R-HSA-9696266;R-HSA-9017488;R-HSA-8980691;R-HSA-9696271;R-HSA-9693198;R-HSA-9013143;R-HSA-9014295;R-HSA-9696268;R-HSA-9014294;R-HSA-9013161;R-HSA-9018794;R-HSA-9714481;R-HSA-9018785;R-HSA-9014433;R-HSA-9013024;R-HSA-9…
R-HSA-9716542	Signaling by Rho GTPases, Miro GTPases and RHOBTB3	88	725	0.0478801	1.16863e-07	2.20871e-05	70	212	0.0152168	9606	Homo sapiens	Dbn1;Spata13;Clasp1;Ppp1r12b;Fam169a;Stip1;Anln;Gja1;Osbpl11;Rangap1;Kif14;Rasal2;Phip;Git1;Slc4a7;Q9Z204;Arhgap12;Clip1;Dst;Ddx39b;Arhgap17;Akap12;Incenp;Mkl1;Ctnna1;Knl1;Epha2;Hsp90ab1;Sptan1;Kidins220;Bcr;Itsn1;Dock5;Srrm1;Dock6;Ranbp2;Arhgap1;Als2;E9Q394;Itsn2;Pkp4;Senp1;Sos1;Baiap2l1;Ckap4;Spen;Arhgef7;Arhgap27;Nup98;Fgd1;Dync1li1;Ppp1r14a;Q9DBR7;Ahctf1;Q68FM7;Klc4;Dsn1;Dvl2;Abl1;Myo9b;Ccp11…		R-HSA-3858489;R-HSA-5671763;R-HSA-5668947;R-HSA-3858495;R-HSA-5666129;R-HSA-9018766;R-HSA-5666001;R-HSA-5671772;R-HSA-8981637;R-HSA-419083;R-HSA-5666008;R-HSA-9018758;R-HSA-9013145;R-HSA-9013144;R-HSA-9014296;R-HSA-9018778;R-HSA-9013023;R-HSA-9013022;R-HSA-9714691;R-HSA-9013009;R-HSA-5665998;R-HSA-9696266;R-HSA-9017488;R-HSA-5665999;R-HSA-9696271;R-HSA-9693198;R-HSA-9013143;R-HSA-9014295;R-HSA-96…
R-HSA-4615885	SUMOylation of DNA replication proteins	16	50	0.00330207	5.01878e-07	8.02332e-05	6	8	0.000574218	9606	Homo sapiens	Ndc1;Clip1;Incenp;Sumo3;Nup35;Nup98;Mtor;Pom121;Ranbp2;Nup214;Top2b;Top2a;Nup153;Rangap1		R-HSA-4641350;R-HSA-4615910;R-HSA-5228525;R-HSA-4641345;R-HSA-4641342;R-HSA-4655355
R-HSA-69278	Cell Cycle, Mitotic	74	596	0.0393607	5.45804e-07	8.02332e-05	167	352	0.0252656	9606	Homo sapiens	Cdk5rap2;Clasp1;Nup35;Ppp1r12b;Cep57;Pom121;Pcm1;Hdac1;Rangap1;Cdc26;Cdc23;Arpp19;Ndc1;Clip1;Rfc1;Incenp;Pold3;Mybl2;Vrk1;Knl1;Hsp90ab1;Lin54;Lmna;Ranbp2;Top2a;Mcm3;Nup153;Mcm4;Pcnt;Mcm10;Mcm2;Bora;Pola1;Psmc3;Cask;Kif20a;Nup98;Anapc1;Mtor;Ajuba;Dync1li1;Ahctf1;Fzr1;Dsn1;Orc1;Numa1;Abl1;Spp1;Ccp110;Lmnb1;Cdt1;Cenpc1;Taok1;Psmd4;Cdc6;Ccnl1;Tpx2;Rbm39;Nup214;Dlc1;E2f4;E9Q3P4;Tmpo;Cdk11b		R-HSA-375302;R-HSA-8964492;R-HSA-8852354;R-HSA-69127;R-HSA-8961934;R-HSA-8961678;R-HSA-8961665;R-HSA-174088;R-HSA-8964482;R-HSA-2990880;R-HSA-8852362;R-HSA-2990882;R-HSA-8961671;R-HSA-8961946;R-HSA-174097;R-HSA-69140;R-HSA-69142;R-HSA-69144;R-HSA-8853405;R-HSA-174104;R-HSA-8964498;R-HSA-174105;R-HSA-188191;R-HSA-69152;R-HSA-380455;R-HSA-3000335;R-HSA-174119;R-HSA-8964525;R-HSA-8961952;R-HSA-17412…
R-HSA-4839726	Chromatin organization	41	258	0.0170387	6.99404e-07	8.39284e-05	43	85	0.00610106	9606	Homo sapiens	Ncor1;Brwd3;Coprs;Brwd1;Csrp2bp;Kdm2a;Suz12;Pbrm1;Setd2;Rest;Dnmt3a;Setd1a;Setdb1;Hdac1;Nsd1;Q8CHK4;Jade3;Brd8;Aebp2;Q6XZL8;Kdm5c;Msl1;Kmt2d;Crebbp;Kdm6a;Mcrs1;Kmt2a;Chd4;Bin1;Ehmt2;Kmt2b;Smarcc1;Arid4b;Smarca4;Gatad2a;Hcfc1;Gatad2b;Hist1h2al		R-HSA-8865605;R-HSA-5159245;R-HSA-4754187;R-HSA-5244692;R-HSA-3321975;R-HSA-3782655;R-HSA-3301237;R-HSA-3697008;R-HSA-3662335;R-HSA-5212679;R-HSA-8865613;R-HSA-4754181;R-HSA-3777129;R-HSA-5649799;R-HSA-3782637;R-HSA-5661121;R-HSA-5638157;R-HSA-5229203;R-HSA-5159250;R-HSA-4722133;R-HSA-3769447;R-HSA-5649801;R-HSA-5637686;R-HSA-5205867;R-HSA-5216234;R-HSA-5205799;R-HSA-3321883;R-HSA-3215448;R-HSA-5…
R-HSA-3247509	Chromatin modifying enzymes	41	258	0.0170387	6.99404e-07	8.39284e-05	43	85	0.00610106	9606	Homo sapiens	Ncor1;Brwd3;Coprs;Brwd1;Csrp2bp;Kdm2a;Suz12;Pbrm1;Setd2;Rest;Dnmt3a;Setd1a;Setdb1;Hdac1;Nsd1;Q8CHK4;Jade3;Brd8;Aebp2;Q6XZL8;Kdm5c;Msl1;Kmt2d;Crebbp;Kdm6a;Mcrs1;Kmt2a;Chd4;Bin1;Ehmt2;Kmt2b;Smarcc1;Arid4b;Smarca4;Gatad2a;Hcfc1;Gatad2b;Hist1h2al		R-HSA-8865605;R-HSA-5159245;R-HSA-4754187;R-HSA-5244692;R-HSA-3321975;R-HSA-3782655;R-HSA-3301237;R-HSA-3697008;R-HSA-3662335;R-HSA-5212679;R-HSA-8865613;R-HSA-4754181;R-HSA-3777129;R-HSA-5649799;R-HSA-3782637;R-HSA-5661121;R-HSA-5638157;R-HSA-5229203;R-HSA-5159250;R-HSA-4722133;R-HSA-3769447;R-HSA-5649801;R-HSA-5637686;R-HSA-5205867;R-HSA-5216234;R-HSA-5205799;R-HSA-3321883;R-HSA-3215448;R-HSA-5…
R-HSA-72202	Transport of Mature Transcript to Cytoplasm	20	90	0.00594373	5.2558e-06	0.000578138	13	13	0.000933104	9606	Homo sapiens	Ndc1;Slbp;Srsf5;Ddx39b;Fip1l1;Nup35;Nup98;Srsf11;Mtor;Srrm1;Pom121;Chtop;Ranbp2;Nup214;Srsf1;Nup153;Casc3;Slu7		R-HSA-159046;R-HSA-159050;R-HSA-158441;R-HSA-158447;R-HSA-111439;R-HSA-77587;R-HSA-158481;R-HSA-158484;R-HSA-75097;R-HSA-75096;R-HSA-75098;R-HSA-77594;R-HSA-159101
R-HSA-75153	Apoptotic execution phase	15	54	0.00356624	6.0946e-06	0.000615554	17	57	0.0040913	9606	Homo sapiens	Acin1;Satb1;Clspn;Sptan1;Add1;Lmna;Hist1h1b;Tjp1;Hist1h1a;Vim;Hmgb2;Mapt;Lmnb1;Tjp2;Plec		R-HSA-264871;R-HSA-211239;R-HSA-351936;R-HSA-264865;R-HSA-201637;R-HSA-352268;R-HSA-350319;R-HSA-350318;R-HSA-201608;R-HSA-351913;R-HSA-211247;R-HSA-202967;R-HSA-266204;R-HSA-351871;R-HSA-201630;R-HSA-201629;R-HSA-201628
R-HSA-4551638	SUMOylation of chromatin organization proteins	16	62	0.00409457	7.49413e-06	0.00067142	9	15	0.00107666	9606	Homo sapiens	Ndc1;Sumo3;Nup35;Satb1;Nup98;Mtor;Pom121;Suz12;Ranbp2;Nup214;Hdac1;Nup153;Pias2		R-HSA-4570485;R-HSA-4615987;R-HSA-4615872;R-HSA-4615905;R-HSA-4615889;R-HSA-4615873;R-HSA-4615839;R-HSA-4616015;R-HSA-4615900
R-HSA-72163	mRNA Splicing - Major Pathway	31	188	0.0124158	7.62977e-06	0.00067142	9	9	0.000645995	9606	Homo sapiens	Snrnp200;Prpf6;Polr2a;Pcf11;Fip1l1;Prpf3;Papola;Ybx1;Rbm10;Srsf1;Gtf2f1;Cherp;Rbm5;Elavl1;Q9Z204;Hnrnpul1;Srsf5;Snrnp70;Cwc22;Srsf11;Sugp1;Sf3b1;Sf3b2;Srrm1;Rbm17;Cpsf7;Ddx23;Hnrnpc;Ddx46;Gpkow;Casc3;Slu7;Srrm2		R-HSA-72160;R-HSA-72130;R-HSA-72231;R-HSA-156661;R-HSA-72139;R-HSA-72107;R-HSA-72124;R-HSA-72143;R-HSA-72127
R-HSA-72172	mRNA Splicing	32	199	0.0131423	8.97568e-06	0.000736005	14	14	0.00100488	9606	Homo sapiens	Snrnp200;Prpf6;Polr2a;Pcf11;Fip1l1;Prpf3;Papola;Ybx1;Rbm10;Srsf1;Gtf2f1;Cherp;Rbm5;Elavl1;Q9Z204;Hnrnpul1;Srsf5;Snrnp70;Cwc22;Srsf11;Sugp1;Sf3b1;Sf3b2;Srrm1;Rbm17;Rnpc3;Cpsf7;Ddx23;Hnrnpc;Ddx46;Gpkow;Casc3;Slu7;Srrm2		R-HSA-72160;R-HSA-72130;R-HSA-75079;R-HSA-72231;R-HSA-75081;R-HSA-75080;R-HSA-72139;R-HSA-72107;R-HSA-75083;R-HSA-75082;R-HSA-72143;R-HSA-156661;R-HSA-72124;R-HSA-72127
R-HSA-2980766	Nuclear Envelope Breakdown	16	65	0.0042927	1.32761e-05	0.00102226	5	13	0.000933104	9606	Homo sapiens	Ndc1;Nup35;Vrk1;Nup98;Mtor;Lmna;Pom121;Ranbp2;Rbm39;Nup214;Nup153;Lmnb1;Tmpo		R-HSA-5229194;R-HSA-2993898;R-HSA-2990880;R-HSA-5244669;R-HSA-2990882
R-HSA-111465	Apoptotic cleavage of cellular proteins	12	38	0.00250958	1.47887e-05	0.00105217	14	38	0.00272753	9606	Homo sapiens	Lmna;Tjp1;Acin1;Satb1;Clspn;Vim;Mapt;Lmnb1;Tjp2;Plec;Sptan1;Add1		R-HSA-264871;R-HSA-351936;R-HSA-264865;R-HSA-201637;R-HSA-352268;R-HSA-350319;R-HSA-350318;R-HSA-201608;R-HSA-351913;R-HSA-202967;R-HSA-351871;R-HSA-201630;R-HSA-201629;R-HSA-201628
R-HSA-159236	Transport of Mature mRNA derived from an Intron-Containing Transcript	18	81	0.00534936	1.52489e-05	0.00105217	4	4	0.000287109	9606	Homo sapiens	Ndc1;Srsf5;Ddx39b;Nup35;Nup98;Srsf11;Mtor;Srrm1;Pom121;Chtop;Ranbp2;Nup214;Srsf1;Nup153;Casc3;Slu7		R-HSA-75097;R-HSA-75096;R-HSA-75098;R-HSA-159101
R-HSA-212165	Epigenetic regulation of gene expression	24	139	0.00917976	3.88272e-05	0.00256259	27	34	0.00244042	9606	Homo sapiens	Sap30bp;Aebp2;Baz1b;Sin3b;Tet2;Tet1;Dnmt3b;Ttf1;Cd3eap;Sf3b1;Rrp8;Suz12;Dnmt1;Dnmt3a;Chd4;Bin1;Ehmt2;Hdac1;Arid4b;Mybbp1a;Gatad2a;Gatad2b;Smarca5		R-HSA-5334097;R-HSA-5334160;R-HSA-427527;R-HSA-5334164;R-HSA-427404;R-HSA-433672;R-HSA-427336;R-HSA-427528;R-HSA-5250947;R-HSA-5334151;R-HSA-5220952;R-HSA-427409;R-HSA-5221014;R-HSA-5334152;R-HSA-212252;R-HSA-427366;R-HSA-5250930;R-HSA-212263;R-HSA-5096488;R-HSA-5250938;R-HSA-74987;R-HSA-5227490;R-HSA-212269;R-HSA-5220990;R-HSA-5334179;R-HSA-427514;R-HSA-212222
R-HSA-3232142	SUMOylation of ubiquitinylation proteins	12	43	0.00283978	4.8206e-05	0.00303698	2	3	0.000215332	9606	Homo sapiens	Pom121;Ndc1;Nup214;Ranbp2;Nup153;Nup35;Nup98;Pml;Mtor;Pias2		R-HSA-5228523;R-HSA-3000434
R-HSA-180910	Vpr-mediated nuclear import of PICs	12	44	0.00290582	5.98051e-05	0.00358831	2	2	0.000143554	9606	Homo sapiens	Pom121;Ndc1;Nup214;Ranbp2;Nup153;Nup35;Psip1;Nup98;Hmga1;Mtor		R-HSA-180627;R-HSA-180622
R-HSA-112382	Formation of RNA Pol II elongation complex	14	60	0.00396249	7.8731e-05	0.00448766	2	2	0.000143554	9606	Homo sapiens	Q9ERL0;Polr2a;Eaf1;Tcea1;Rtf1;Aff4;Q7TQK0;Nelfe;Iws1;Ctdp1;Ctr9;Gtf2f1;Leo1		R-HSA-112379;R-HSA-112381
R-HSA-4085377	SUMOylation of SUMOylation proteins	11	39	0.00257562	8.96069e-05	0.00451918	3	5	0.000358886	9606	Homo sapiens	Pom121;Ndc1;Nup214;Ranbp2;Nup153;Nup35;Nup98;Topors;Mtor		R-HSA-4551649;R-HSA-4551683;R-HSA-4551679
R-HSA-9035034	RHOF GTPase cycle	12	46	0.00303791	9.03837e-05	0.00451918	2	3	0.000215332	9606	Homo sapiens	Slc4a7;Arhgap12;Arhgap1;Akap12;Myo9b;Basp1;Senp1;Arhgap32;Lmnb1;Fam169a;Tmpo;Baiap2l1		R-HSA-9693282;R-HSA-9693125
R-HSA-168276	NS1 Mediated Effects on Host Pathways	12	46	0.00303791	9.03837e-05	0.00451918	2	6	0.000430663	9606	Homo sapiens	Pom121;Ndc1;Nup214;Ranbp2;Nup153;Nup35;Nup98;Kpna3;Mtor;Kpna2		R-HSA-1176059;R-HSA-6791035
R-HSA-75955	RNA Polymerase II Transcription Elongation	14	61	0.00402853	9.33813e-05	0.00457569	8	8	0.000574218	9606	Homo sapiens	Q9ERL0;Polr2a;Eaf1;Tcea1;Rtf1;Aff4;Q7TQK0;Nelfe;Iws1;Ctdp1;Ctr9;Gtf2f1;Leo1		R-HSA-112385;R-HSA-113412;R-HSA-112379;R-HSA-113402;R-HSA-112381;R-HSA-112396;R-HSA-113407;R-HSA-112383
R-HSA-159234	Transport of Mature mRNAs Derived from Intronless Transcripts	12	47	0.00310395	0.000110162	0.00468333	9	9	0.000645995	9606	Homo sapiens	Pom121;Ndc1;Slbp;Nup214;Ranbp2;Fip1l1;Nup153;Nup35;Nup98;Mtor		R-HSA-77587;R-HSA-158481;R-HSA-159046;R-HSA-158484;R-HSA-159050;R-HSA-158441;R-HSA-77594;R-HSA-158447;R-HSA-111439
R-HSA-177243	Interactions of Rev with host cellular proteins	12	47	0.00310395	0.000110162	0.00468333	8	16	0.00114844	9606	Homo sapiens	Pom121;Ndc1;Nup214;Ranbp2;Npm1;Nup153;Nup35;Rangap1;Nup98;Mtor		R-HSA-165043;R-HSA-180736;R-HSA-180710;R-HSA-165047;R-HSA-180725;R-HSA-180728;R-HSA-165055;R-HSA-180732
R-HSA-176033	Interactions of Vpr with host cellular proteins	12	47	0.00310395	0.000110162	0.00468333	2	4	0.000287109	9606	Homo sapiens	Pom121;Ndc1;Nup214;Ranbp2;Nup153;Nup35;Psip1;Nup98;Hmga1;Mtor		R-HSA-180627;R-HSA-180622
R-HSA-159230	Transport of the SLBP Dependant Mature mRNA	11	40	0.00264166	0.000111508	0.00468333	3	3	0.000215332	9606	Homo sapiens	Pom121;Ndc1;Slbp;Nup214;Ranbp2;Nup153;Nup35;Nup98;Mtor		R-HSA-77587;R-HSA-159046;R-HSA-159050
R-HSA-180746	Nuclear import of Rev protein	11	41	0.0027077	0.000137815	0.00565043	5	7	0.00050244	9606	Homo sapiens	Pom121;Ndc1;Nup214;Ranbp2;Npm1;Nup153;Nup35;Nup98;Mtor		R-HSA-180736;R-HSA-180710;R-HSA-180725;R-HSA-180728;R-HSA-180732
R-HSA-2028269	Signaling by Hippo	8	22	0.00145291	0.000150534	0.00602137	24	30	0.00215332	9606	Homo sapiens	Mob1a;Yap1;Tjp1;Lats1;Wwc1;Amotl2;Dvl2;Tjp2		R-HSA-2028670;R-HSA-2038398;R-HSA-2028735;R-HSA-2066299;R-HSA-2028635;R-HSA-2028598;R-HSA-2059926;R-HSA-2064406;R-HSA-2028724;R-HSA-2028629;R-HSA-2028661;R-HSA-2028626;R-HSA-2028589;R-HSA-2028555;R-HSA-2060328;R-HSA-2028679;R-HSA-2028583;R-HSA-2064421;R-HSA-2028644;R-HSA-2028675;R-HSA-2032770;R-HSA-2064418;R-HSA-2064417;R-HSA-2028673
R-HSA-69205	G1/S-Specific Transcription	11	43	0.00283978	0.000206505	0.00708159	10	28	0.00200976	9606	Homo sapiens	Lin54;Cdt1;Orc1;Pola1;Hdac1;E2f4;Cdc6		R-HSA-8961946;R-HSA-8961934;R-HSA-8961678;R-HSA-8961952;R-HSA-8961632;R-HSA-8961665;R-HSA-8961619;R-HSA-8961620;R-HSA-8961636;R-HSA-8961671
R-HSA-68962	Activation of the pre-replicative complex	10	36	0.00237749	0.000208282	0.00708159	9	9	0.000645995	9606	Homo sapiens	Cdt1;Orc1;Pola1;Mcm3;Mcm4;Spp1;Cdc6;Mcm10;Ccnl1;Mcm2		R-HSA-68960;R-HSA-69299;R-HSA-68914;R-HSA-68917;R-HSA-68916;R-HSA-68919;R-HSA-68918;R-HSA-68954;R-HSA-68940
R-HSA-5619107	Defective TPR may confer susceptibility towards thyroid papillary carcinoma (TPC)	10	36	0.00237749	0.000208282	0.00708159	1	1	7.17772e-05	9606	Homo sapiens	Pom121;Ndc1;Nup214;Ranbp2;Nup153;Nup35;Nup98;Mtor		R-HSA-5661474
R-HSA-9706574	RHOBTB GTPase Cycle	10	36	0.00237749	0.000208282	0.00708159	3	4	0.000287109	9606	Homo sapiens	Srrm1;Q9Z204;Dbn1;Spen;Cpsf7;Hnrnpc;Ddx39b;Rbbp6;Phip;Vim;Hsp90ab1		R-HSA-9018778;R-HSA-9018785;R-HSA-9018787
R-HSA-8953854	Metabolism of RNA	80	789	0.0521067	0.000220678	0.00728236	97	187	0.0134223	9606	Homo sapiens	Snrnp200;Prpf6;Smg1;Khsrp;Igf2bp2;Pcf11;Prpf3;Nup35;Ybx1;Smg9;Rrp9;Edc3;Pwp2;Pom121;Utp15;Pcm1;Srsf1;Utp18;Gtf2f1;Rbm5;Ndc1;Slbp;Q9Z204;Srsf5;Rnmt;Snrnp70;Ddx39b;Rps6;Cwc22;Srsf11;Dcp1a;Eif4b;Srrm1;Ranbp2;Rbm17;Dkc1;Ncl;Xrn2;Ddx46;Nup153;Slu7;Sos1;Srrm2;Nop2;Polr2a;Fip1l1;Psmc3;Rpl13;Papola;Nup98;Nol9;Rbm10;Mtor;Utp14a;Chtop;Emg1;Mphosph10;Mettl3;Rps3;Cherp;Elavl1;Cnot2;Hnrnpul1;Pno1;Psmd4;Skiv2l…		R-HSA-428293;R-HSA-77069;R-HSA-77068;R-HSA-77073;R-HSA-77585;R-HSA-191763;R-HSA-77584;R-HSA-77587;R-HSA-158481;R-HSA-77586;R-HSA-77077;R-HSA-77589;R-HSA-158484;R-HSA-77591;R-HSA-77078;R-HSA-77590;R-HSA-77081;R-HSA-77593;R-HSA-77592;R-HSA-77083;R-HSA-77594;R-HSA-77085;R-HSA-429860;R-HSA-77090;R-HSA-927789;R-HSA-450595;R-HSA-77095;R-HSA-72231;R-HSA-450592;R-HSA-191786;R-HSA-191784;R-HSA-191790;R-HS…
R-HSA-3214841	PKMTs methylate histone lysines	12	51	0.00336812	0.000230825	0.00761722	14	22	0.0015791	9606	Homo sapiens	Kmt2d;Suz12;Setd2;Aebp2;Setd1a;Kmt2a;Ehmt2;Setdb1;Kmt2b;Nsd1;Q6XZL8		R-HSA-5637686;R-HSA-5159245;R-HSA-5244692;R-HSA-5638332;R-HSA-5638141;R-HSA-5634750;R-HSA-5649799;R-HSA-5649764;R-HSA-5638157;R-HSA-5634729;R-HSA-5159250;R-HSA-4827383;R-HSA-5649801;R-HSA-4827382
R-HSA-165054	Rev-mediated nuclear export of HIV RNA	11	45	0.00297187	0.000302186	0.00936777	3	10	0.000717772	9606	Homo sapiens	Pom121;Ndc1;Nup214;Ranbp2;Nup153;Nup35;Rangap1;Nup98;Mtor		R-HSA-165043;R-HSA-165047;R-HSA-165055
R-HSA-6796648	TP53 Regulates Transcription of DNA Repair Genes	16	86	0.00567957	0.00032391	0.0097173	7	17	0.00122021	9606	Homo sapiens	Fanci;Ctdp1;Cdk13;Brca1;Cdk12;Polr2a;Tcea1;Mlh1;Gtf2f1;Q7TQK0;Nelfe		R-HSA-6797606;R-HSA-6797090;R-HSA-6797616;R-HSA-6797712;R-HSA-6806413;R-HSA-6797100;R-HSA-6806392
R-HSA-159231	Transport of Mature mRNA Derived from an Intronless Transcript	11	46	0.00303791	0.000362556	0.0108767	3	3	0.000215332	9606	Homo sapiens	Pom121;Ndc1;Nup214;Ranbp2;Fip1l1;Nup153;Nup35;Nup98;Mtor		R-HSA-158441;R-HSA-77594;R-HSA-158447
R-HSA-159227	Transport of the SLBP independent Mature mRNA	10	39	0.00257562	0.00038823	0.0112587	3	3	0.000215332	9606	Homo sapiens	Pom121;Ndc1;Nup214;Ranbp2;Nup153;Nup35;Nup98;Mtor		R-HSA-158481;R-HSA-158484;R-HSA-111439
R-HSA-8869496	TFAP2A acts as a transcriptional repressor during retinoic acid induced cell differentiation	5	9	0.000594373	0.000404864	0.0113362	7	7	0.00050244	9606	Homo sapiens	Npm1;Nop2;Mybl2		R-HSA-8869543;R-HSA-8869558;R-HSA-8869542;R-HSA-8869568;R-HSA-8869566;R-HSA-8869549;R-HSA-8869560
R-HSA-170822	Regulation of Glucokinase by Glucokinase Regulatory Protein	10	40	0.00264166	0.000471357	0.0127411	1	5	0.000358886	9606	Homo sapiens	Pom121;Ndc1;Nup214;Ranbp2;Nup153;Nup35;Nup98;Mtor		R-HSA-170796
R-HSA-162587	HIV Life Cycle	25	175	0.0115573	0.000471892	0.0127411	64	117	0.00839793	9606	Homo sapiens	Ndc1;Rnmt;Polr2a;Tcea1;Nup35;Nup98;Q7TQK0;Nelfe;Mtor;Pom121;Pcm1;Ctdp1;Ranbp2;Nup214;Mvb12a;Vps4b;Nedd4l;Nmt2;Nup153;Rangap1;Taf6;Psip1;Hmga1;Gtf2f1		R-HSA-8951690;R-HSA-175108;R-HSA-3159227;R-HSA-167181;R-HSA-175117;R-HSA-175250;R-HSA-167191;R-HSA-167192;R-HSA-162590;R-HSA-167196;R-HSA-167197;R-HSA-9613490;R-HSA-164514;R-HSA-167459;R-HSA-167072;R-HSA-167076;R-HSA-167077;R-HSA-9613498;R-HSA-164522;R-HSA-167083;R-HSA-167087;R-HSA-167084;R-HSA-167468;R-HSA-167085;R-HSA-167090;R-HSA-167474;R-HSA-165043;R-HSA-167089;R-HSA-167478;R-HSA-165047;R-HSA…
R-HSA-3108214	SUMOylation of DNA damage response and repair proteins	15	81	0.00534936	0.00051425	0.0138848	16	24	0.00172265	9606	Homo sapiens	Ndc1;Sumo3;Nup35;Xpc;Nup98;Pml;Mtor;Pom121;Ranbp2;Nup214;Brca1;Nup153;Pias2		R-HSA-2997709;R-HSA-3000399;R-HSA-4551616;R-HSA-4570528;R-HSA-3000348;R-HSA-3000383;R-HSA-5228508;R-HSA-4568848;R-HSA-3000411;R-HSA-4568914;R-HSA-4570463;R-HSA-4570553;R-HSA-3000433;R-HSA-2997616;R-HSA-4551768;R-HSA-4551738
R-HSA-674695	RNA Polymerase II Pre-transcription Events	15	82	0.0054154	0.00058177	0.015126	13	17	0.00122021	9606	Homo sapiens	Q9ERL0;Polr2a;Eaf1;Tcea1;Rtf1;Aff4;Q7TQK0;Nelfe;Iws1;Ctdp1;Ctr9;Taf6;Gtf2f1;Leo1		R-HSA-113409;R-HSA-113411;R-HSA-113413;R-HSA-113414;R-HSA-112392;R-HSA-112395;R-HSA-112430;R-HSA-75856;R-HSA-75891;R-HSA-113429;R-HSA-112437;R-HSA-75862;R-HSA-73946
R-HSA-3301854	Nuclear Pore Complex (NPC) Disassembly	10	42	0.00277374	0.000682193	0.0170548	2	2	0.000143554	9606	Homo sapiens	Pom121;Ndc1;Nup214;Ranbp2;Nup153;Nup35;Nup98;Mtor		R-HSA-2990880;R-HSA-2990882
R-HSA-69618	Mitotic Spindle Checkpoint	18	111	0.0073306	0.000701133	0.0172207	5	7	0.00050244	9606	Homo sapiens	Clip1;Cenpc1;Taok1;Incenp;Clasp1;Nup98;Knl1;Anapc1;Dync1li1;Ahctf1;Ranbp2;Dsn1;Dlc1;Rangap1;Cdc26;Cdc23;E9Q3P4		R-HSA-141409;R-HSA-141431;R-HSA-141422;R-HSA-141439;R-HSA-141423
R-HSA-162599	Late Phase of HIV Life Cycle	23	160	0.0105666	0.000717528	0.0172207	54	78	0.00559862	9606	Homo sapiens	Ndc1;Rnmt;Polr2a;Tcea1;Nup35;Nup98;Q7TQK0;Mtor;Nelfe;Pom121;Pcm1;Ctdp1;Ranbp2;Nup214;Mvb12a;Vps4b;Nedd4l;Nmt2;Nup153;Rangap1;Taf6;Gtf2f1		R-HSA-3159227;R-HSA-167181;R-HSA-167191;R-HSA-167192;R-HSA-167196;R-HSA-167197;R-HSA-9613490;R-HSA-167459;R-HSA-167072;R-HSA-167076;R-HSA-167077;R-HSA-9613498;R-HSA-167083;R-HSA-167087;R-HSA-167084;R-HSA-167468;R-HSA-167085;R-HSA-167090;R-HSA-167474;R-HSA-165043;R-HSA-167089;R-HSA-167478;R-HSA-165047;R-HSA-167477;R-HSA-167098;R-HSA-167481;R-HSA-167097;R-HSA-165055;R-HSA-167484;R-HSA-167111;R-HSA-…
R-HSA-4570464	SUMOylation of RNA binding proteins	11	51	0.00336812	0.000837629	0.0201031	1	4	0.000287109	9606	Homo sapiens	Pom121;Ndc1;Q9Z204;Nup214;Ranbp2;Hnrnpc;Nup153;Nup35;Nup98;Mtor		R-HSA-4570493
R-HSA-72187	mRNA 3'-end processing	12	60	0.00396249	0.000946433	0.0212373	3	3	0.000215332	9606	Homo sapiens	Srrm1;Chtop;Cpsf7;Srsf5;Pcf11;Ddx39b;Fip1l1;Srsf1;Casc3;Papola;Slu7;Srsf11		R-HSA-8849157;R-HSA-72180;R-HSA-72185
R-HSA-3769402	Deactivation of the beta-catenin transactivating complex	10	44	0.00290582	0.000965332	0.0212373	8	14	0.00100488	9606	Homo sapiens	Kmt2d;Tle4;Tle3;Bcl9;Tle1;P48432;Hdac1;Chd8;Tcf3;Bcl9l		R-HSA-3322434;R-HSA-3361751;R-HSA-5368580;R-HSA-3364042;R-HSA-3322431;R-HSA-5665608;R-HSA-5626938;R-HSA-3322429
R-HSA-9696270	RND2 GTPase cycle	10	44	0.00290582	0.000965332	0.0212373	1	2	0.000143554	9606	Homo sapiens	Rbm39;Dst;Arhgap1;Kif14;Pkp4;Scrib;Ptpn13;Epha2;Kidins220;Ckap4		R-HSA-9696266
R-HSA-3899300	SUMOylation of transcription cofactors	10	44	0.00290582	0.000965332	0.0212373	13	27	0.00193798	9606	Homo sapiens	Crebbp;Pcm1;Npm1;Trim28;Mkl1;Sumo3;Casp8ap2;Topors;Hipk2;Pias2		R-HSA-4085372;R-HSA-3108203;R-HSA-5228521;R-HSA-3927824;R-HSA-3927959;R-HSA-4085331;R-HSA-4090288;R-HSA-4090284;R-HSA-4085994;R-HSA-4086059;R-HSA-4086088;R-HSA-3900070;R-HSA-3782535
R-HSA-453279	Mitotic G1 phase and G1/S transition	24	174	0.0114912	0.000970465	0.0213502	47	101	0.0072495	9606	Homo sapiens	Cdt1;Pola1;Psmd4;Psmc3;Mybl2;Cdc6;Ccnl1;Lin54;Orc1;Hdac1;Top2a;Mcm3;Spp1;Abl1;Mcm4;E2f4;Mcm10;Mcm2		R-HSA-1362261;R-HSA-1227670;R-HSA-8964492;R-HSA-1227671;R-HSA-8961934;R-HSA-8961678;R-HSA-8942607;R-HSA-8961665;R-HSA-8964482;R-HSA-1362270;R-HSA-68940;R-HSA-8964550;R-HSA-8961671;R-HSA-8961946;R-HSA-8964561;R-HSA-8964498;R-HSA-8961619;R-HSA-68954;R-HSA-8961620;R-HSA-8964567;R-HSA-68960;R-HSA-113504;R-HSA-8964588;R-HSA-8964525;R-HSA-8978926;R-HSA-113638;R-HSA-8961952;R-HSA-8961632;R-HSA-8964513;R…
R-HSA-73856	RNA Polymerase II Transcription Termination	13	69	0.00455686	0.00101235	0.0222718	3	4	0.000287109	9606	Homo sapiens	Slbp;Srsf5;Pcf11;Ddx39b;Fip1l1;Papola;Srsf11;Srrm1;Chtop;Cpsf7;Srsf1;Casc3;Slu7		R-HSA-77586;R-HSA-72180;R-HSA-77592
R-HSA-2559584	Formation of Senescence-Associated Heterochromatin Foci (SAHF)	6	17	0.00112271	0.0011577	0.0243116	2	2	0.000143554	9606	Homo sapiens	Hist1h1b;Hira;Hist1h1a;G3X8Q1;Hmga1;Lmnb1		R-HSA-3878123;R-HSA-4647594
R-HSA-9013106	RHOC GTPase cycle	14	79	0.00521728	0.00117297	0.0246323	3	6	0.000430663	9606	Homo sapiens	Racgap1;Arhgef40;Stk10;Anln;Bcr;Q68FM7;Acbd5;Arhgap1;Dlc1;E9Q394;Myo9b;Arhgap32;Tmpo;Tjp2		R-HSA-9013109;R-HSA-9013111;R-HSA-9013110
R-HSA-1538133	G0 and Early G1	9	38	0.00250958	0.00128845	0.0270575	25	27	0.00193798	9606	Homo sapiens	Lin54;Hdac1;Top2a;Mybl2;E2f4;Cdc6		R-HSA-1362261;R-HSA-1227670;R-HSA-8964492;R-HSA-1227671;R-HSA-8961934;R-HSA-8961665;R-HSA-8964482;R-HSA-1362270;R-HSA-8964550;R-HSA-8964561;R-HSA-8964498;R-HSA-8961619;R-HSA-8964567;R-HSA-8964588;R-HSA-8964525;R-HSA-8978926;R-HSA-8964513;R-HSA-8964580;R-HSA-8964475;R-HSA-1363303;R-HSA-8964465;R-HSA-8964531;R-HSA-188345;R-HSA-1363311;R-HSA-8964471
R-HSA-9013422	RHOBTB1 GTPase cycle	7	24	0.001585	0.00137601	0.0275202	1	2	0.000143554	9606	Homo sapiens	Srrm1;Q9Z204;Dbn1;Spen;Cpsf7;Hnrnpc;Rbbp6;Vim		R-HSA-9018778
R-HSA-264870	Caspase-mediated cleavage of cytoskeletal proteins	5	12	0.000792498	0.00144772	0.0289543	7	10	0.000717772	9606	Homo sapiens	Vim;Mapt;Plec;Sptan1;Add1		R-HSA-202967;R-HSA-201637;R-HSA-350319;R-HSA-350318;R-HSA-201608;R-HSA-201629;R-HSA-201628
R-HSA-9013424	RHOV GTPase cycle	9	39	0.00257562	0.00153549	0.0307098	1	2	0.000143554	9606	Homo sapiens	Arhgef7;Arhgap12;Dst;Ccp110;Sptbn1;Git1;Epha2;Pak4;Sptan1		R-HSA-9018794
R-HSA-1362277	Transcription of E2F targets under negative control by DREAM complex	7	25	0.00165104	0.00172979	0.0328661	12	12	0.000861326	9606	Homo sapiens	Lin54;Hdac1;Top2a;E2f4;Cdc6		R-HSA-8964475;R-HSA-8964492;R-HSA-8964525;R-HSA-8964513;R-HSA-8961665;R-HSA-8964465;R-HSA-8964482;R-HSA-8964498;R-HSA-8961619;R-HSA-8964531;R-HSA-188345;R-HSA-8964471
R-HSA-168271	Transport of Ribonucleoproteins into the Host Nucleus	10	48	0.00316999	0.00182075	0.0345943	1	4	0.000287109	9606	Homo sapiens	Pom121;Ndc1;Nup214;Ranbp2;Nup153;Nup35;Nup98;Mtor		R-HSA-168337
R-HSA-9013405	RHOD GTPase cycle	11	57	0.00376436	0.00199442	0.0378939	3	9	0.000645995	9606	Homo sapiens	Dbn1;Slc4a7;Rbm39;Arhgap12;Arhgap1;Akap12;Arhgap17;Racgap1;Arhgap32;Lmnb1;Tmpo		R-HSA-9013437;R-HSA-9013438;R-HSA-9693198
R-HSA-141424	Amplification of signal from the kinetochores	15	94	0.0062079	0.00218283	0.039291	4	4	0.000287109	9606	Homo sapiens	Clip1;Cenpc1;Taok1;Incenp;Clasp1;Nup98;Knl1;Dync1li1;Ahctf1;Ranbp2;Dsn1;Dlc1;Rangap1;E9Q3P4		R-HSA-141409;R-HSA-141431;R-HSA-141422;R-HSA-141439
R-HSA-141444	Amplification of signal from unattached kinetochores via a MAD2 inhibitory signal	15	94	0.0062079	0.00218283	0.039291	4	4	0.000287109	9606	Homo sapiens	Clip1;Cenpc1;Taok1;Incenp;Clasp1;Nup98;Knl1;Dync1li1;Ahctf1;Ranbp2;Dsn1;Dlc1;Rangap1;E9Q3P4		R-HSA-141409;R-HSA-141431;R-HSA-141422;R-HSA-141439
R-HSA-201722	Formation of the beta-catenin:TCF transactivating complex	12	67	0.00442478	0.00234334	0.0421802	13	13	0.000933104	9606	Homo sapiens	Kmt2d;Crebbp;Tle4;Tle3;Bcl9;Tle1;Hdac1;Q8CHK4;Smarca4;Tcf3;Bcl9l;Leo1		R-HSA-3299569;R-HSA-4411367;R-HSA-3322422;R-HSA-3451153;R-HSA-3364026;R-HSA-3322427;R-HSA-3322424;R-HSA-4411372;R-HSA-201712;R-HSA-4411351;R-HSA-3364014;R-HSA-4411357;R-HSA-3451147

## Sheet: HD-specific p-protein pathways
Pathway identifier	Pathway name	#Entities found	#Entities total	Entities ratio	Entities pValue	Entities FDR	#Reactions found	#Reactions total	Reactions ratio	Species identifier	Species name	Submitted entities found	Mapped entities	Found reaction identifiers
R-HSA-1640170	Cell Cycle	146	734	0.0484744	1.11022e-16	1.71974e-13	370	451	0.0323715	9606	Homo sapiens	Nedd1;Mdc1;Clasp1;Nup35;Smc3;Hsp90aa1;Tinf2;Zw10;Cdc23;Cdc20;Espl1;Hsp90ab1;Lcmt1;Lmna;Ranbp2;Dkc1;Nup155;Nup153;Bub1b;Hjurp;Q6NV99;Blm;Set;Bora;Pola1;Chek2;Dync1li2;Anapc1;Ajuba;Dync1li1;Bard1;Wapl;Ahctf1;Nup107;Tpr;Numa1;Q8K2Z4;Chtf18;Ncaph;Bach1;Gorasp2;Nek7;Clspn;Ccnl1;Stag1;Tpx2;Cep135;Nup214;Banf1;Cep131;Mis18bp1;Cdk2;Mdm2;Cdk1;Pds5b;Mdm4;Atm;Pds5a;Tmpo;Kif18a;Psma5;Mcm7;Ppp6r3;Rsf1;Dbf4;Mn…		R-HSA-375302;R-HSA-5683792;R-HSA-69127;R-HSA-8961678;R-HSA-912389;R-HSA-8961665;R-HSA-174088;R-HSA-187916;R-HSA-8961671;R-HSA-8961688;R-HSA-174097;R-HSA-2545203;R-HSA-912408;R-HSA-69140;R-HSA-69142;R-HSA-69144;R-HSA-156699;R-HSA-174104;R-HSA-174105;R-HSA-187934;R-HSA-174110;R-HSA-912429;R-HSA-75809;R-HSA-69152;R-HSA-380455;R-HSA-3000335;R-HSA-187937;R-HSA-174119;R-HSA-9018017;R-HSA-174122;R-HSA-1…
R-HSA-3108232	SUMO E3 ligases SUMOylate target proteins	57	183	0.0120856	4.44089e-16	3.43725e-13	115	131	0.00940281	9606	Homo sapiens	Mdc1;Sin3a;Nup35;Smc6;Smc3;Safb;Pom121;Pcm1;Hdac1;Rara;Pias1;Ndc1;Q9Z204;Nsmce4a;Incenp;Mkl1;Ranbp2;Chd3;Top2b;Nup155;Top2a;Nup153;Nup93;Herc2;Blm;Ncor2;Sumo1;Trim28;Ep300;Xpc;Nup98;Mtor;Tfap2c;Q8CIC2;Nup107;Ncoa2;Wrn;Mta1;Sp1;Tpr;Npm1;Cbx5;Dnmt3b;P70399;Stag1;Pml;Dnmt1;L3mbtl2;Nup214;Brca1;Hnrnpc;Nup133;Xrcc4;Mdm2;Smc1a		R-HSA-4655431;R-HSA-4641350;R-HSA-4719436;R-HSA-4641345;R-HSA-4719424;R-HSA-4616015;R-HSA-4341070;R-HSA-4085296;R-HSA-3234081;R-HSA-4719448;R-HSA-3000383;R-HSA-3903017;R-HSA-4341072;R-HSA-4341073;R-HSA-4641362;R-HSA-4546385;R-HSA-4086059;R-HSA-3234084;R-HSA-4090408;R-HSA-4568914;R-HSA-4655440;R-HSA-4546386;R-HSA-3900194;R-HSA-3234094;R-HSA-4719447;R-HSA-4570467;R-HSA-4090390;R-HSA-3900177;R-HSA-4…
R-HSA-2990846	SUMOylation	58	192	0.01268	8.88178e-16	4.583e-13	120	140	0.0100488	9606	Homo sapiens	Mdc1;Sin3a;Nup35;Smc6;Smc3;Safb;Pom121;Pcm1;Hdac1;Rara;Pias1;Ndc1;Q9Z204;Nsmce4a;Incenp;Mkl1;Ranbp2;Chd3;Top2b;Nup155;Top2a;Nup153;Senp1;Nup93;Herc2;Blm;Ncor2;Sumo1;Trim28;Ep300;Xpc;Nup98;Mtor;Tfap2c;Q8CIC2;Nup107;Ncoa2;Wrn;Mta1;Sp1;Tpr;Npm1;Cbx5;Dnmt3b;P70399;Stag1;Pml;Dnmt1;L3mbtl2;Nup214;Brca1;Hnrnpc;Nup133;Xrcc4;Mdm2;Smc1a		R-HSA-4655431;R-HSA-4641350;R-HSA-4719436;R-HSA-4641345;R-HSA-4719424;R-HSA-4616015;R-HSA-4341070;R-HSA-4085296;R-HSA-3234081;R-HSA-4719448;R-HSA-3000383;R-HSA-3903017;R-HSA-4341072;R-HSA-4341073;R-HSA-4641362;R-HSA-4546385;R-HSA-4086059;R-HSA-3234084;R-HSA-4090408;R-HSA-4568914;R-HSA-4655440;R-HSA-4546386;R-HSA-3900194;R-HSA-3234094;R-HSA-4719447;R-HSA-4570467;R-HSA-4090390;R-HSA-3900177;R-HSA-4…
R-HSA-69278	Cell Cycle, Mitotic	113	596	0.0393607	1.65423e-14	6.40188e-12	290	352	0.0252656	9606	Homo sapiens	Nedd1;Clasp1;Nup35;Smc3;Hsp90aa1;Zw10;Cdc23;Cdc20;Espl1;Hsp90ab1;Lcmt1;Lmna;Ranbp2;Nup155;Nup153;Bub1b;Q6NV99;Set;Bora;Pola1;Dync1li2;Anapc1;Ajuba;Dync1li1;Wapl;Ahctf1;Nup107;Tpr;Numa1;Q8K2Z4;Ncaph;Gorasp2;Nek7;Ccnl1;Stag1;Tpx2;Cep135;Nup214;Banf1;Cep131;Cdk2;Cdk1;Pds5b;Pds5a;Tmpo;Kif18a;Psma5;Mcm7;Dbf4;Mnat1;Pom121;Ercc6l;Pcm1;Hdac1;Emb;Tfdp1;Mastl;Emd;Lbr;Arpp19;Ndc1;Rfc1;H3f3b;Incenp;Mcph1;Nca…		R-HSA-375302;R-HSA-69127;R-HSA-8961678;R-HSA-8961665;R-HSA-174088;R-HSA-187916;R-HSA-8961671;R-HSA-8961688;R-HSA-174097;R-HSA-2545203;R-HSA-69140;R-HSA-69142;R-HSA-69144;R-HSA-156699;R-HSA-174104;R-HSA-174105;R-HSA-187934;R-HSA-174110;R-HSA-69152;R-HSA-380455;R-HSA-3000335;R-HSA-187937;R-HSA-174119;R-HSA-9018017;R-HSA-174122;R-HSA-174120;R-HSA-3000327;R-HSA-8961699;R-HSA-174121;R-HSA-187948;R-HSA…
R-HSA-72203	Processing of Capped Intron-Containing Pre-mRNA	61	259	0.0171047	6.28442e-12	1.94188e-09	32	32	0.00229687	9606	Homo sapiens	Pcf11;Cdc5l;Nup35;Pom121;Fyttd1;Srsf1;Hnrnpa2b1;Gtf2f1;U2surp;Crnkl1;Ndc1;Q9Z204;Srsf7;Srsf6;Srsf5;Pcbp2;Pcbp1;Srrt;Srsf2;Cwc22;Srsf11;Srsf10;Srrm1;Ranbp2;Rbm17;Nup155;Rbm8a;Upf3b;Nup153;Wdr33;Zc3h11a;Srrm2;Nup93;Polr2a;Fip1l1;Hnrnpu;Poldip3;U2af1;Ppil4;Nup98;Rbm10;Mtor;Sf3a1;Q8CIC2;Nup107;U2af2;Tpr;Sap130;Tra2b;Sugp1;Sf3b1;Eif4a3;Snw1;Nup214;Ddx23;Hnrnpc;Nup133;Hnrnph2;Hnrnpf;Hnrnph1		R-HSA-8849157;R-HSA-72130;R-HSA-159046;R-HSA-75079;R-HSA-75081;R-HSA-159050;R-HSA-75080;R-HSA-72139;R-HSA-75083;R-HSA-75082;R-HSA-72143;R-HSA-111439;R-HSA-77587;R-HSA-158481;R-HSA-158484;R-HSA-75097;R-HSA-75096;R-HSA-75098;R-HSA-77594;R-HSA-72095;R-HSA-72160;R-HSA-72103;R-HSA-72231;R-HSA-72107;R-HSA-158441;R-HSA-158447;R-HSA-72180;R-HSA-156661;R-HSA-72185;R-HSA-72124;R-HSA-72127;R-HSA-159101
R-HSA-72202	Transport of Mature Transcript to Cytoplasm	33	90	0.00594373	1.12278e-11	2.89677e-09	13	13	0.000933104	9606	Homo sapiens	Nup93;Fip1l1;Poldip3;Nup35;U2af1;Nup98;Mtor;Pom121;Q8CIC2;Nup107;Fyttd1;U2af2;Tpr;Srsf1;Ndc1;Srsf7;Srsf6;Srsf5;Srsf2;Srsf11;Srrm1;Eif4a3;Ranbp2;Nup214;Nup155;Nup133;Rbm8a;Upf3b;Nup153;Wdr33;Zc3h11a		R-HSA-159046;R-HSA-159050;R-HSA-158441;R-HSA-158447;R-HSA-111439;R-HSA-77587;R-HSA-158481;R-HSA-158484;R-HSA-75097;R-HSA-75096;R-HSA-75098;R-HSA-77594;R-HSA-159101
R-HSA-159236	Transport of Mature mRNA derived from an Intron-Containing Transcript	31	81	0.00534936	1.65221e-11	3.18877e-09	4	4	0.000287109	9606	Homo sapiens	Nup93;Poldip3;Nup35;U2af1;Nup98;Mtor;Pom121;Q8CIC2;Nup107;Fyttd1;U2af2;Tpr;Srsf1;Ndc1;Srsf7;Srsf6;Srsf5;Srsf2;Srsf11;Srrm1;Eif4a3;Ranbp2;Nup214;Nup155;Nup133;Rbm8a;Upf3b;Nup153;Zc3h11a		R-HSA-75097;R-HSA-75096;R-HSA-75098;R-HSA-159101
R-HSA-3108214	SUMOylation of DNA damage response and repair proteins	31	81	0.00534936	1.65221e-11	3.18877e-09	20	24	0.00172265	9606	Homo sapiens	Nup93;Mdc1;Blm;Herc2;Sumo1;Nup35;Xpc;Nup98;Smc6;Smc3;Mtor;Pom121;Q8CIC2;Nup107;Wrn;Tpr;Pias1;Ndc1;Nsmce4a;Stag1;Pml;Ranbp2;Nup214;Brca1;Nup155;Nup133;Xrcc4;Nup153;Smc1a		R-HSA-2997709;R-HSA-3000399;R-HSA-4551648;R-HSA-4570528;R-HSA-4551661;R-HSA-4551724;R-HSA-4568846;R-HSA-3000348;R-HSA-4551604;R-HSA-3000383;R-HSA-5228508;R-HSA-4568848;R-HSA-3000411;R-HSA-4568914;R-HSA-4568863;R-HSA-3108212;R-HSA-4570553;R-HSA-3000433;R-HSA-2997616;R-HSA-4570554
R-HSA-68886	M Phase	79	416	0.0274733	1.60022e-10	2.75237e-08	70	91	0.00653173	9606	Homo sapiens	Nedd1;Kif18a;Psma5;Clasp1;Nup35;Mnat1;Smc3;Hsp90aa1;Pom121;Ercc6l;Pcm1;Zw10;Emb;Cdc23;Mastl;Emd;Lbr;Arpp19;Cdc20;Ndc1;H3f3b;Espl1;Incenp;Ncapd2;Mcph1;Kif4;Lmna;Ranbp2;Cep63;Nup155;Bub1b;Nup153;Q6NV99;Csnk1d;Csnk1e;Nup93;Set;Sumo1;H2afx;Kif20a;Fbxo5;Spdl1;Nup98;Dync1li2;Anapc1;Mtor;Dync1li1;Wapl;Ahctf1;Q8CIC2;Nup107;Tpr;Numa1;Q8K2Z4;Ncaph;Lmnb1;Rb1;Cenpc1;Psmd2;Gorasp2;Nek7;Psmd4;Lpin1;Stag1;Cenpu…		R-HSA-2514854;R-HSA-9648017;R-HSA-375302;R-HSA-1638803;R-HSA-2990880;R-HSA-2294574;R-HSA-2990882;R-HSA-9615901;R-HSA-2995388;R-HSA-2520883;R-HSA-2545203;R-HSA-2294580;R-HSA-380316;R-HSA-2468287;R-HSA-2467775;R-HSA-2294590;R-HSA-2995376;R-HSA-2172678;R-HSA-2422927;R-HSA-174121;R-HSA-3000449;R-HSA-5244669;R-HSA-2168079;R-HSA-4419948;R-HSA-2466068;R-HSA-2984220;R-HSA-156723;R-HSA-2470935;R-HSA-24297…
R-HSA-69620	Cell Cycle Checkpoints	60	279	0.0184256	3.03721e-10	4.15913e-08	40	56	0.00401952	9606	Homo sapiens	Kif18a;Mdc1;Psma5;Mcm7;Clasp1;Dbf4;Ercc6l;Exo1;Zw10;Emb;Cdc23;Cdc20;Incenp;Whsc1;Brip1;Kif4;Ranbp2;Bub1b;Mcm3;Mcm4;Mcm6;Mcm10;Mcm2;Herc2;Blm;Chek2;H2afx;Spdl1;Nup98;Dync1li2;Anapc1;Dync1li1;Bard1;Ahctf1;Nup107;Wrn;Mre11a;Bach1;Cenpc1;Psmd2;Psmd4;Topbp1;Clspn;Gtse1;Ccnl1;Cenpu;Cenpt;Wee1;Ppp2r5e;Brca1;Fam175a;Nup133;Cdk2;Mdm2;Uimc1;Cdk1;Mdm4;Atm;Cdkn1a		R-HSA-5683735;R-HSA-349444;R-HSA-69891;R-HSA-6799332;R-HSA-8852354;R-HSA-170055;R-HSA-5683792;R-HSA-349455;R-HSA-264458;R-HSA-6804724;R-HSA-170070;R-HSA-75028;R-HSA-6803388;R-HSA-187934;R-HSA-75809;R-HSA-5633460;R-HSA-69600;R-HSA-6804741;R-HSA-141409;R-HSA-176298;R-HSA-5683774;R-HSA-6804879;R-HSA-69608;R-HSA-141422;R-HSA-6803403;R-HSA-141423;R-HSA-6803411;R-HSA-69685;R-HSA-141431;R-HSA-8852337;R-…
R-HSA-4839726	Chromatin organization	57	258	0.0170387	3.22413e-10	4.15913e-08	45	85	0.00610106	9606	Homo sapiens	Atf2;Suv39h2;Ep400;Suds3;Brms1;Kdm4c;Kdm4b;Edc4;Pbrm1;Setdb1;Hdac1;Kat7;Yeats2;Q6XZL8;Whsc1;Kdm5c;Kdm6a;Chd3;Chd4;Atf7ip;Smarca4;Hcfc1;Ncor1;Ncor2;Brwd1;Kansl1;H2afx;Ep300;Kdm2b;Kdm2a;Setd2;Ncoa2;Rest;Mta1;Setd1a;Setd6;Smarcd2;Nsd1;Jade1;Brd8;Rps2;F8VPQ2;Mta3;Sap130;Tada3;Rbbp5;Q921E6;Kmt2d;Kmt2a;Kmt2b;Gatad2a;Gatad2b		R-HSA-8865605;R-HSA-5159245;R-HSA-4754187;R-HSA-5244692;R-HSA-3321975;R-HSA-3782655;R-HSA-3301237;R-HSA-3662335;R-HSA-8865613;R-HSA-4754181;R-HSA-3777129;R-HSA-5649799;R-HSA-8865237;R-HSA-8879123;R-HSA-3782637;R-HSA-5661123;R-HSA-5661120;R-HSA-5661121;R-HSA-5579023;R-HSA-5638157;R-HSA-5159250;R-HSA-5649802;R-HSA-4722133;R-HSA-3769447;R-HSA-5649800;R-HSA-5649801;R-HSA-5637686;R-HSA-5216234;R-HSA-5…
R-HSA-3247509	Chromatin modifying enzymes	57	258	0.0170387	3.22413e-10	4.15913e-08	45	85	0.00610106	9606	Homo sapiens	Atf2;Suv39h2;Ep400;Suds3;Brms1;Kdm4c;Kdm4b;Edc4;Pbrm1;Setdb1;Hdac1;Kat7;Yeats2;Q6XZL8;Whsc1;Kdm5c;Kdm6a;Chd3;Chd4;Atf7ip;Smarca4;Hcfc1;Ncor1;Ncor2;Brwd1;Kansl1;H2afx;Ep300;Kdm2b;Kdm2a;Setd2;Ncoa2;Rest;Mta1;Setd1a;Setd6;Smarcd2;Nsd1;Jade1;Brd8;Rps2;F8VPQ2;Mta3;Sap130;Tada3;Rbbp5;Q921E6;Kmt2d;Kmt2a;Kmt2b;Gatad2a;Gatad2b		R-HSA-8865605;R-HSA-5159245;R-HSA-4754187;R-HSA-5244692;R-HSA-3321975;R-HSA-3782655;R-HSA-3301237;R-HSA-3662335;R-HSA-8865613;R-HSA-4754181;R-HSA-3777129;R-HSA-5649799;R-HSA-8865237;R-HSA-8879123;R-HSA-3782637;R-HSA-5661123;R-HSA-5661120;R-HSA-5661121;R-HSA-5579023;R-HSA-5638157;R-HSA-5159250;R-HSA-5649802;R-HSA-4722133;R-HSA-3769447;R-HSA-5649800;R-HSA-5649801;R-HSA-5637686;R-HSA-5216234;R-HSA-5…
R-HSA-2980766	Nuclear Envelope Breakdown	25	65	0.0042927	1.32378e-09	1.57529e-07	11	13	0.000933104	9606	Homo sapiens	Ndc1;Nup93;Nek7;Nup35;Nup98;Lpin1;Mtor;Lmna;Pom121;Q8CIC2;Nup107;Ranbp2;Rbm39;Nup214;Banf1;Nup155;Nup133;Tpr;Nup153;Cdk1;Emd;Lmnb1;Tmpo		R-HSA-2984220;R-HSA-5221130;R-HSA-5195402;R-HSA-5229194;R-HSA-2993898;R-HSA-2990880;R-HSA-5244669;R-HSA-2980720;R-HSA-4419948;R-HSA-2990882;R-HSA-2984258
R-HSA-194315	Signaling by Rho GTPases	111	709	0.0468234	2.23101e-09	2.45411e-07	116	203	0.0145708	9606	Homo sapiens	Tiam1;Srgap2;Scfd1;Arl13b;Clasp1;Hsp90aa1;Edc4;Gja1;Slk;Zw10;Pias1;Cdc20;Cdc42ep1;Akap12;Frs2;Ctnna1;Cdc42ep4;Hsp90ab1;Plxna1;Fermt2;Bcr;Ranbp2;Arhgap1;Flna;Bub1b;Pkp4;Senp1;Arhgef7;Dync1li2;Dync1li1;Ahctf1;Nup107;Klc3;Scrib;Ect2;Nsfl1c;Rhpn2;Sptbn1;Stk10;Hnrnpc;Tmpo;Kif18a;Arhgdia;Kdm4c;Fam169a;Anln;Ercc6l;Arhgef16;Pdpk1;Emb;Emd;Lbr;Baiap2;Git1;Q9Z204;Arhgap12;H3f3b;Incenp;Mkl1;Vamp3;Kif4;Srrm1;…		R-HSA-5671763;R-HSA-5668947;R-HSA-5623632;R-HSA-5666129;R-HSA-9018766;R-HSA-419087;R-HSA-9018754;R-HSA-8981637;R-HSA-9018758;R-HSA-9013145;R-HSA-9013144;R-HSA-9013147;R-HSA-5668932;R-HSA-9018778;R-HSA-5671749;R-HSA-5623622;R-HSA-9017488;R-HSA-9692809;R-HSA-3928608;R-HSA-9013143;R-HSA-9013161;R-HSA-5625717;R-HSA-8981931;R-HSA-9018794;R-HSA-9693111;R-HSA-5666160;R-HSA-5623667;R-HSA-5672304;R-HSA-90…
R-HSA-9716542	Signaling by Rho GTPases, Miro GTPases and RHOBTB3	111	725	0.0478801	7.25399e-09	7.47161e-07	116	212	0.0152168	9606	Homo sapiens	Tiam1;Srgap2;Scfd1;Arl13b;Clasp1;Hsp90aa1;Edc4;Gja1;Slk;Zw10;Pias1;Cdc20;Cdc42ep1;Akap12;Frs2;Ctnna1;Cdc42ep4;Hsp90ab1;Plxna1;Fermt2;Bcr;Ranbp2;Arhgap1;Flna;Bub1b;Pkp4;Senp1;Arhgef7;Dync1li2;Dync1li1;Ahctf1;Nup107;Klc3;Scrib;Ect2;Nsfl1c;Rhpn2;Sptbn1;Stk10;Hnrnpc;Tmpo;Kif18a;Arhgdia;Kdm4c;Fam169a;Anln;Ercc6l;Arhgef16;Pdpk1;Emb;Emd;Lbr;Baiap2;Git1;Q9Z204;Arhgap12;H3f3b;Incenp;Mkl1;Vamp3;Kif4;Srrm1;…		R-HSA-5671763;R-HSA-5668947;R-HSA-5623632;R-HSA-5666129;R-HSA-9018766;R-HSA-419087;R-HSA-9018754;R-HSA-8981637;R-HSA-9018758;R-HSA-9013145;R-HSA-9013144;R-HSA-9013147;R-HSA-5668932;R-HSA-9018778;R-HSA-5671749;R-HSA-5623622;R-HSA-9017488;R-HSA-9692809;R-HSA-3928608;R-HSA-9013143;R-HSA-9013161;R-HSA-5625717;R-HSA-8981931;R-HSA-9018794;R-HSA-9693111;R-HSA-5666160;R-HSA-5623667;R-HSA-5672304;R-HSA-90…
R-HSA-8953854	Metabolism of RNA	118	789	0.0521067	8.5144e-09	8.17383e-07	103	187	0.0134223	9606	Homo sapiens	Rpl4;Igf2bp3;Igf2bp2;Pop4;Las1l;Ltv1;Nup35;Edc3;Pwp2;Edc4;Fyttd1;Gtf2f1;Hnrnpa2b1;U2surp;Crnkl1;Rps3a1;Lsm11;Pcbp2;Rnmt;Pcbp1;Srrt;Rps6;Cwc22;Dcp1a;Ranbp2;Dkc1;Nsun2;Nup155;Nup153;Upf3b;Sik1;Zc3h11a;Senp3;Set;Nop2;Fip1l1;Hnrnpu;Rbm10;Nup107;Tpr;Hspb1;Smn1;Sap130;Rps28;Pdcd11;Pelp1;Sugp1;Eif4a3;Snw1;Nup214;Pan3;Trmt10a;Hnrnpc;Hnrnpf;Psma5;Pcf11;Cdc5l;Tnks1bp1;Cry2;Smg9;Mnat1;Pom121;Pcm1;Rbm28;Riok…		R-HSA-428293;R-HSA-77069;R-HSA-77068;R-HSA-77073;R-HSA-77585;R-HSA-191763;R-HSA-77587;R-HSA-450580;R-HSA-158481;R-HSA-429845;R-HSA-77586;R-HSA-77077;R-HSA-77589;R-HSA-158484;R-HSA-77591;R-HSA-77078;R-HSA-77590;R-HSA-77081;R-HSA-77593;R-HSA-77592;R-HSA-77083;R-HSA-77594;R-HSA-77085;R-HSA-429860;R-HSA-77090;R-HSA-927789;R-HSA-450595;R-HSA-77095;R-HSA-72231;R-HSA-191786;R-HSA-191784;R-HSA-191790;R-H…
R-HSA-3232142	SUMOylation of ubiquitinylation proteins	19	43	0.00283978	1.44573e-08	1.31561e-06	3	3	0.000215332	9606	Homo sapiens	Ndc1;Nup93;Sumo1;Nup35;Nup98;Pml;Mtor;Pom121;Q8CIC2;Nup107;Ranbp2;Nup214;Nup155;Nup133;Tpr;Mdm2;Nup153;Pias1		R-HSA-5228523;R-HSA-4551721;R-HSA-3000434
R-HSA-72163	mRNA Splicing - Major Pathway	43	188	0.0124158	1.82669e-08	1.57095e-06	9	9	0.000645995	9606	Homo sapiens	Polr2a;Pcf11;Cdc5l;Fip1l1;Hnrnpu;U2af1;Ppil4;Rbm10;Sf3a1;U2af2;Srsf1;Hnrnpa2b1;Gtf2f1;U2surp;Crnkl1;Sap130;Q9Z204;Srsf7;Srsf6;Srsf5;Pcbp2;Pcbp1;Srrt;Tra2b;Srsf2;Cwc22;Srsf11;Sugp1;Sf3b1;Srsf10;Srrm1;Eif4a3;Rbm17;Snw1;Ddx23;Hnrnpc;Rbm8a;Hnrnph2;Upf3b;Hnrnpf;Hnrnph1;Wdr33;Srrm2		R-HSA-72160;R-HSA-72130;R-HSA-72231;R-HSA-156661;R-HSA-72139;R-HSA-72107;R-HSA-72124;R-HSA-72143;R-HSA-72127
R-HSA-4551638	SUMOylation of chromatin organization proteins	22	62	0.00409457	5.05435e-08	4.09403e-06	14	15	0.00107666	9606	Homo sapiens	Ndc1;Nup93;Cbx5;Sumo1;Nup35;Nup98;Mtor;Pom121;Q8CIC2;Nup107;L3mbtl2;Ranbp2;Nup214;Chd3;Hdac1;Nup155;Nup133;Tpr;Nup153;Pias1		R-HSA-6804485;R-HSA-4551655;R-HSA-8956365;R-HSA-4570496;R-HSA-4615872;R-HSA-4615873;R-HSA-4615905;R-HSA-4616015;R-HSA-4551727;R-HSA-4615987;R-HSA-4615889;R-HSA-4615839;R-HSA-4615900;R-HSA-4615933
R-HSA-9012999	RHO GTPase cycle	77	460	0.0303791	5.35722e-08	4.12506e-06	58	91	0.00653173	9606	Homo sapiens	Tiam1;Srgap2;Scfd1;Arl13b;Arhgdia;Fam169a;Hsp90aa1;Anln;Gja1;Arhgef16;Slk;Emd;Lbr;Baiap2;Git1;Pias1;Q9Z204;Arhgap12;Cdc42ep1;Akap12;Frs2;Cdc42ep4;Vamp3;Hsp90ab1;Plxna1;Fermt2;Bcr;Srrm1;Dock6;Usp9x;Arhgap1;Als2;Dock7;Pkp4;Senp1;Sos1;Fnbp1l;Ckap4;Shkbp1;Arhgef7;Add3;Fgd1;Q68FM7;Pak1;Fgd5;Arhgap11a;Myo9b;Scrib;Ect2;Arhgap32;Pak2;Myo9a;Sh3pxd2a;Lmnb1;Pak4;Ccdc88a;Nsfl1c;Racgap1;Tra2b;Arhgef40;Rbbp6;W…		R-HSA-9013004;R-HSA-9018766;R-HSA-9018754;R-HSA-8981637;R-HSA-9018758;R-HSA-9013145;R-HSA-9013144;R-HSA-9014296;R-HSA-9013147;R-HSA-9018778;R-HSA-9013023;R-HSA-9013022;R-HSA-9714691;R-HSA-9013009;R-HSA-9017488;R-HSA-9696266;R-HSA-9692809;R-HSA-9014293;R-HSA-9696271;R-HSA-9693198;R-HSA-9013143;R-HSA-9014295;R-HSA-9014294;R-HSA-9696268;R-HSA-9013161;R-HSA-9018794;R-HSA-9693111;R-HSA-9714481;R-HSA-9…
R-HSA-68875	Mitotic Prophase	34	135	0.0089156	6.24201e-08	4.55667e-06	29	34	0.00244042	9606	Homo sapiens	Nup93;Set;H2afx;Nup35;Nup98;Mtor;Pom121;Q8CIC2;Nup107;Tpr;Numa1;Mastl;Emd;Lmnb1;Arpp19;Rb1;Ndc1;H3f3b;Gorasp2;Nek7;Mcph1;Lpin1;Lmna;Ranbp2;Rbm39;Nup214;Banf1;Nup155;Nup133;Nup153;Cdk1;Tmpo		R-HSA-2245218;R-HSA-2288097;R-HSA-5221130;R-HSA-5195402;R-HSA-5229194;R-HSA-2993898;R-HSA-2990880;R-HSA-2294574;R-HSA-2990882;R-HSA-2294580;R-HSA-2172666;R-HSA-2294590;R-HSA-2980720;R-HSA-2430533;R-HSA-2430535;R-HSA-2314566;R-HSA-2172678;R-HSA-2422927;R-HSA-2294600;R-HSA-5244669;R-HSA-2168079;R-HSA-4419948;R-HSA-2984258;R-HSA-2984220;R-HSA-2429719;R-HSA-380278;R-HSA-2301205;R-HSA-2172183;R-HSA-24…
R-HSA-72172	mRNA Splicing	43	199	0.0131423	8.60493e-08	5.97449e-06	14	14	0.00100488	9606	Homo sapiens	Polr2a;Pcf11;Cdc5l;Fip1l1;Hnrnpu;U2af1;Ppil4;Rbm10;Sf3a1;U2af2;Srsf1;Hnrnpa2b1;Gtf2f1;U2surp;Crnkl1;Sap130;Q9Z204;Srsf7;Srsf6;Srsf5;Pcbp2;Pcbp1;Srrt;Tra2b;Srsf2;Cwc22;Srsf11;Sugp1;Sf3b1;Srsf10;Srrm1;Eif4a3;Rbm17;Snw1;Ddx23;Hnrnpc;Rbm8a;Hnrnph2;Upf3b;Hnrnpf;Hnrnph1;Wdr33;Srrm2		R-HSA-72160;R-HSA-72130;R-HSA-75079;R-HSA-72231;R-HSA-75081;R-HSA-75080;R-HSA-72139;R-HSA-72107;R-HSA-75083;R-HSA-75082;R-HSA-72143;R-HSA-156661;R-HSA-72124;R-HSA-72127
R-HSA-5633007	Regulation of TP53 Activity	40	178	0.0117554	8.91715e-08	5.97449e-06	64	98	0.00703417	9606	Homo sapiens	Blm;Chek2;Ep300;Rictor;Mtor;Bard1;Wrn;Exo1;Prkaa1;Pdpk1;Hdac1;Mre11a;Mapk14;Bach1;Noc2l;Ppp1r13l;Topbp1;Stk11;Usp7;Brip1;Pml;Tpx2;Ssrp1;Brca1;Chd3;Chd4;Cdk2;Mdm2;Cdk1;Mdm4;Atm;Gatad2a;Rffl;Pip4k2b;Gatad2b;Taf3;Banp;Taf1		R-HSA-6799332;R-HSA-6805103;R-HSA-3222072;R-HSA-349455;R-HSA-3215295;R-HSA-5628871;R-HSA-6805109;R-HSA-6811508;R-HSA-6804724;R-HSA-6805620;R-HSA-5689972;R-HSA-6805061;R-HSA-6795460;R-HSA-6805059;R-HSA-6793666;R-HSA-6804942;R-HSA-6811479;R-HSA-69685;R-HSA-3222020;R-HSA-6795473;R-HSA-3700992;R-HSA-6805470;R-HSA-6804955;R-HSA-3700997;R-HSA-6804441;R-HSA-6792871;R-HSA-3222128;R-HSA-6798373;R-HSA-6798…
R-HSA-180910	Vpr-mediated nuclear import of PICs	18	44	0.00290582	1.05975e-07	6.78239e-06	2	2	0.000143554	9606	Homo sapiens	Ndc1;Nup93;Nup35;Nup98;Mtor;Pom121;Q8CIC2;Nup107;Ranbp2;Nup214;Banf1;Nup155;Nup133;Tpr;Nup153;Psip1;Hmga1		R-HSA-180627;R-HSA-180622
R-HSA-4615885	SUMOylation of DNA replication proteins	19	50	0.00330207	1.45067e-07	8.84907e-06	8	8	0.000574218	9606	Homo sapiens	Ndc1;Nup93;Sumo1;Incenp;Nup35;Nup98;Mtor;Pom121;Q8CIC2;Nup107;Ranbp2;Nup214;Top2b;Nup155;Nup133;Tpr;Top2a;Nup153		R-HSA-4615910;R-HSA-4641350;R-HSA-5228525;R-HSA-4641362;R-HSA-4641345;R-HSA-4641342;R-HSA-4655404;R-HSA-4655355
R-HSA-2555396	Mitotic Metaphase and Anaphase	49	250	0.0165104	1.98287e-07	1.16989e-05	20	33	0.00236865	9606	Homo sapiens	Kif18a;Psma5;Clasp1;Nup35;Smc3;Pom121;Ercc6l;Zw10;Emb;Cdc23;Emd;Lbr;Cdc20;Ndc1;Espl1;Incenp;Kif4;Lmna;Ranbp2;Nup155;Bub1b;Nup93;Sumo1;Fbxo5;Spdl1;Nup98;Dync1li2;Anapc1;Dync1li1;Wapl;Ahctf1;Nup107;Lmnb1;Cenpc1;Psmd2;Psmd4;Stag1;Cenpu;Cenpt;Rbm39;Nup214;Ppp2r5e;Banf1;Nup133;Cdk1;Pds5b;Smc1a;Pds5a;Tmpo		R-HSA-163010;R-HSA-174144;R-HSA-2467809;R-HSA-2467811;R-HSA-9634169;R-HSA-174121;R-HSA-9624798;R-HSA-3000449;R-HSA-9615901;R-HSA-2995388;R-HSA-9624800;R-HSA-9615937;R-HSA-2467798;R-HSA-2545203;R-HSA-9634219;R-HSA-9618378;R-HSA-174202;R-HSA-2467775;R-HSA-9615945;R-HSA-2995376
R-HSA-176033	Interactions of Vpr with host cellular proteins	18	47	0.00310395	2.73507e-07	1.50694e-05	2	4	0.000287109	9606	Homo sapiens	Ndc1;Nup93;Nup35;Nup98;Mtor;Pom121;Q8CIC2;Nup107;Ranbp2;Nup214;Banf1;Nup155;Nup133;Tpr;Nup153;Psip1;Hmga1		R-HSA-180627;R-HSA-180622
R-HSA-3301854	Nuclear Pore Complex (NPC) Disassembly	17	42	0.00277374	2.73988e-07	1.50694e-05	2	2	0.000143554	9606	Homo sapiens	Ndc1;Nup93;Nek7;Nup35;Nup98;Mtor;Pom121;Q8CIC2;Nup107;Ranbp2;Nup214;Nup155;Nup133;Tpr;Nup153;Cdk1		R-HSA-2990880;R-HSA-2990882
R-HSA-68882	Mitotic Anaphase	48	249	0.0164443	4.18492e-07	2.15612e-05	19	32	0.00229687	9606	Homo sapiens	Kif18a;Nup93;Psma5;Sumo1;Clasp1;Nup35;Spdl1;Nup98;Dync1li2;Anapc1;Smc3;Dync1li1;Wapl;Pom121;Ercc6l;Ahctf1;Nup107;Zw10;Emb;Cdc23;Emd;Lbr;Lmnb1;Cdc20;Ndc1;Espl1;Cenpc1;Psmd2;Incenp;Psmd4;Stag1;Cenpu;Cenpt;Kif4;Lmna;Rbm39;Nup214;Ranbp2;Ppp2r5e;Banf1;Nup133;Nup155;Bub1b;Cdk1;Pds5b;Smc1a;Pds5a;Tmpo		R-HSA-174144;R-HSA-2467809;R-HSA-2467811;R-HSA-9634169;R-HSA-174121;R-HSA-9624798;R-HSA-3000449;R-HSA-9615901;R-HSA-2995388;R-HSA-9624800;R-HSA-9615937;R-HSA-2467798;R-HSA-2545203;R-HSA-9634219;R-HSA-9618378;R-HSA-174202;R-HSA-2467775;R-HSA-9615945;R-HSA-2995376
R-HSA-2559584	Formation of Senescence-Associated Heterochromatin Foci (SAHF)	11	17	0.00112271	4.22768e-07	2.15612e-05	2	2	0.000143554	9606	Homo sapiens	Rb1;Hist1h1b;Hist1h1a;G3X8Q1;Hist1h1e;Ep400;Hmga2;Hmga1;Cdkn1a;Asf1a;Lmnb1		R-HSA-3878123;R-HSA-4647594
R-HSA-4085377	SUMOylation of SUMOylation proteins	16	39	0.00257562	5.10973e-07	2.50377e-05	5	5	0.000358886	9606	Homo sapiens	Ndc1;Nup93;Sumo1;Nup35;Nup98;Mtor;Pom121;Q8CIC2;Nup107;Ranbp2;Nup214;Nup155;Nup133;Tpr;Nup153		R-HSA-4551649;R-HSA-4551683;R-HSA-3968362;R-HSA-4085350;R-HSA-4551679
R-HSA-6796648	TP53 Regulates Transcription of DNA Repair Genes	24	86	0.00567957	9.25395e-07	4.23301e-05	7	17	0.00122021	9606	Homo sapiens	Atf2;Mdc1;Fancd2;Polr2a;Tcea1;Nelfb;Mnat1;Fanci;Ssrp1;Brca1;Cdk12;Atm;Gtf2f1		R-HSA-6797606;R-HSA-6797090;R-HSA-6797712;R-HSA-6797616;R-HSA-6797100;R-HSA-6806412;R-HSA-6806394
R-HSA-159231	Transport of Mature mRNA Derived from an Intronless Transcript	17	46	0.00303791	9.36223e-07	4.23301e-05	3	3	0.000215332	9606	Homo sapiens	Ndc1;Nup93;Fip1l1;Nup35;Nup98;Mtor;Pom121;Q8CIC2;Nup107;Ranbp2;Nup214;Nup155;Nup133;Tpr;Nup153;Wdr33		R-HSA-158441;R-HSA-77594;R-HSA-158447
R-HSA-5619107	Defective TPR may confer susceptibility towards thyroid papillary carcinoma (TPC)	15	36	0.00237749	9.50693e-07	4.23301e-05	1	1	7.17772e-05	9606	Homo sapiens	Ndc1;Nup93;Nup35;Nup98;Mtor;Pom121;Q8CIC2;Nup107;Ranbp2;Nup214;Nup155;Nup133;Tpr;Nup153		R-HSA-5661474
R-HSA-180746	Nuclear import of Rev protein	16	41	0.0027077	9.70769e-07	4.23301e-05	5	7	0.00050244	9606	Homo sapiens	Ndc1;Nup93;Npm1;Nup35;Nup98;Mtor;Pom121;Q8CIC2;Nup107;Ranbp2;Nup214;Nup155;Nup133;Tpr;Nup153		R-HSA-180736;R-HSA-180710;R-HSA-180725;R-HSA-180728;R-HSA-180732
R-HSA-68877	Mitotic Prometaphase	42	211	0.0139348	9.84421e-07	4.23301e-05	18	20	0.00143554	9606	Homo sapiens	Nedd1;Kif18a;Clasp1;Spdl1;Nup98;Dync1li2;Mnat1;Smc3;Hsp90aa1;Dync1li1;Wapl;Ercc6l;Ahctf1;Nup107;Pcm1;Zw10;Numa1;Q8K2Z4;Emb;Ncaph;Cdc20;Cenpc1;Nek7;Incenp;Ncapd2;Stag1;Cenpu;Kif4;Cenpt;Cep135;Ranbp2;Ppp2r5e;Cep63;Cep131;Nup133;Bub1b;Cdk1;Pds5b;Q6NV99;Csnk1d;Pds5a;Smc1a;Csnk1e		R-HSA-2514854;R-HSA-2468293;R-HSA-9648114;R-HSA-9648017;R-HSA-375302;R-HSA-2545253;R-HSA-1638803;R-HSA-9648089;R-HSA-2529015;R-HSA-2466068;R-HSA-2484822;R-HSA-2520883;R-HSA-2467794;R-HSA-380316;R-HSA-380508;R-HSA-2468287;R-HSA-2529020;R-HSA-1638821
R-HSA-159234	Transport of Mature mRNAs Derived from Intronless Transcripts	17	47	0.00310395	1.24648e-06	4.98593e-05	9	9	0.000645995	9606	Homo sapiens	Ndc1;Nup93;Fip1l1;Nup35;Nup98;Mtor;Pom121;Q8CIC2;Nup107;Ranbp2;Nup214;Nup155;Nup133;Tpr;Nup153;Wdr33		R-HSA-77587;R-HSA-158481;R-HSA-159046;R-HSA-158484;R-HSA-159050;R-HSA-158441;R-HSA-77594;R-HSA-158447;R-HSA-111439
R-HSA-177243	Interactions of Rev with host cellular proteins	17	47	0.00310395	1.24648e-06	4.98593e-05	12	16	0.00114844	9606	Homo sapiens	Ndc1;Nup93;Npm1;Nup35;Nup98;Mtor;Pom121;Q8CIC2;Nup107;Ranbp2;Nup214;Nup155;Nup133;Tpr;Nup153;Emb		R-HSA-180739;R-HSA-165043;R-HSA-180736;R-HSA-180710;R-HSA-165047;R-HSA-165028;R-HSA-180885;R-HSA-180725;R-HSA-165034;R-HSA-180728;R-HSA-165055;R-HSA-180732
R-HSA-72187	mRNA 3'-end processing	19	60	0.00396249	2.08691e-06	8.13896e-05	3	3	0.000215332	9606	Homo sapiens	Srsf7;Srsf6;Srsf5;Pcf11;Fip1l1;Srsf2;Poldip3;U2af1;Srsf11;Srrm1;Eif4a3;Fyttd1;U2af2;Rbm8a;Srsf1;Upf3b;Zc3h11a;Wdr33		R-HSA-8849157;R-HSA-72180;R-HSA-72185
R-HSA-159227	Transport of the SLBP independent Mature mRNA	15	39	0.00257562	2.49286e-06	9.47287e-05	3	3	0.000215332	9606	Homo sapiens	Ndc1;Nup93;Nup35;Nup98;Mtor;Pom121;Q8CIC2;Nup107;Ranbp2;Nup214;Nup155;Nup133;Tpr;Nup153		R-HSA-158481;R-HSA-158484;R-HSA-111439
R-HSA-3700989	Transcriptional Regulation by TP53	74	484	0.0319641	2.60952e-06	9.65524e-05	95	259	0.0185903	9606	Homo sapiens	Q61037;Atf2;Mdc1;Tnks1bp1;Rictor;Nelfb;Mnat1;Fanci;Exo1;Pdpk1;Prkaa1;Hdac1;Tfdp1;Gtf2f1;Ppp1r13l;Usp7;Brip1;Rbl1;Chd3;Chd4;Rffl;Pip4k2b;Blm;Polr2a;Chek2;Ep300;Mtor;Bard1;Wrn;Arid3a;Mre11a;Slc38a9;Mapk14;Bach1;Fancd2;Noc2l;Npm1;Tcea1;Topbp1;Stk11;Pml;Tpx2;Brca1;Cdk12;Ssrp1;Ago2;Cdk2;Mdm2;Cdk1;Mdm4;Atm;Gatad2a;Cdkn1a;Gatad2b;Taf3;Banp;Taf1		R-HSA-3215152;R-HSA-2318752;R-HSA-6799332;R-HSA-6805103;R-HSA-3222072;R-HSA-349455;R-HSA-6800490;R-HSA-3215295;R-HSA-5631941;R-HSA-5628871;R-HSA-6805109;R-HSA-6811508;R-HSA-6804724;R-HSA-6805620;R-HSA-3215144;R-HSA-187934;R-HSA-6806394;R-HSA-6799097;R-HSA-5689972;R-HSA-6805061;R-HSA-6795460;R-HSA-6791363;R-HSA-6805059;R-HSA-6793666;R-HSA-6804942;R-HSA-6803403;R-HSA-6798282;R-HSA-6811479;R-HSA-680…
R-HSA-165054	Rev-mediated nuclear export of HIV RNA	16	45	0.00297187	3.13715e-06	0.00011115	7	10	0.000717772	9606	Homo sapiens	Ndc1;Nup93;Nup35;Nup98;Mtor;Pom121;Q8CIC2;Nup107;Ranbp2;Nup214;Nup155;Nup133;Tpr;Nup153;Emb		R-HSA-165043;R-HSA-180739;R-HSA-165047;R-HSA-165028;R-HSA-180885;R-HSA-165034;R-HSA-165055
R-HSA-9013149	RAC1 GTPase cycle	38	191	0.0126139	3.20594e-06	0.00011115	5	6	0.000430663	9606	Homo sapiens	Tiam1;Arhgef7;Srgap2;Arhgdia;Q68FM7;Pak1;Fgd5;Myo9b;Ect2;Arhgap32;Emd;Lbr;Pak2;Baiap2;Git1;Pak4;Arhgap12;Cdc42ep1;Racgap1;Wasl;Esyt1;Cdc42ep4;Vamp3;Fermt2;Ralbp1;Bcr;Farp1;Dock6;Rbm39;Arhgap1;Als2;Abi2;Dock7;Pkn2;Sos1;Tmpo		R-HSA-9013145;R-HSA-9013144;R-HSA-9013147;R-HSA-9691174;R-HSA-9013143
R-HSA-159230	Transport of the SLBP Dependant Mature mRNA	15	40	0.00264166	3.3682e-06	0.00011115	3	3	0.000215332	9606	Homo sapiens	Ndc1;Nup93;Nup35;Nup98;Mtor;Pom121;Q8CIC2;Nup107;Ranbp2;Nup214;Nup155;Nup133;Tpr;Nup153		R-HSA-77587;R-HSA-159046;R-HSA-159050
R-HSA-170822	Regulation of Glucokinase by Glucokinase Regulatory Protein	15	40	0.00264166	3.3682e-06	0.00011115	1	5	0.000358886	9606	Homo sapiens	Ndc1;Nup93;Nup35;Nup98;Mtor;Pom121;Q8CIC2;Nup107;Ranbp2;Nup214;Nup155;Nup133;Tpr;Nup153		R-HSA-170796
R-HSA-4570464	SUMOylation of RNA binding proteins	17	51	0.00336812	3.63856e-06	0.000116434	2	4	0.000287109	9606	Homo sapiens	Ndc1;Q9Z204;Nup93;Sumo1;Nup35;Nup98;Mtor;Pom121;Q8CIC2;Nup107;Ranbp2;Nup214;Hnrnpc;Nup155;Nup133;Tpr;Nup153		R-HSA-4570467;R-HSA-4570493
R-HSA-73856	RNA Polymerase II Transcription Termination	20	69	0.00455686	4.18868e-06	0.000134038	4	4	0.000287109	9606	Homo sapiens	Srsf7;Lsm11;Srsf6;Srsf5;Pcf11;Fip1l1;Srsf2;Poldip3;U2af1;Srsf11;Srrm1;Eif4a3;Fyttd1;U2af2;Rbm8a;Srsf1;Upf3b;Zc3h11a;Wdr33		R-HSA-77586;R-HSA-72180;R-HSA-77592;R-HSA-111437
R-HSA-9013148	CDC42 GTPase cycle	33	159	0.0105006	5.96768e-06	0.000184998	5	6	0.000430663	9606	Homo sapiens	Tiam1;Shkbp1;Arhgef7;Srgap2;Arhgdia;Fgd1;Q68FM7;Pak1;Arhgef16;Myo9b;Scrib;Ect2;Arhgap32;Lbr;Pak2;Baiap2;Git1;Sh3pxd2a;Pak4;Cdc42ep1;Racgap1;Wasl;Cdc42ep4;Vamp3;Ralbp1;Bcr;Farp1;Dock6;Arhgap1;Dock7;Fnbp1l;Tmpo		R-HSA-9013161;R-HSA-9692809;R-HSA-9013157;R-HSA-9013159;R-HSA-9013158
R-HSA-69481	G2/M Checkpoints	32	153	0.0101043	7.05169e-06	0.000211551	14	24	0.00172265	9606	Homo sapiens	Mdc1;Blm;Herc2;Psma5;Mcm7;H2afx;Chek2;Dbf4;Bard1;Wrn;Exo1;Mre11a;Bach1;Psmd2;Psmd4;Topbp1;Whsc1;Clspn;Gtse1;Brip1;Ccnl1;Wee1;Brca1;Fam175a;Cdk2;Mcm3;Uimc1;Cdk1;Mcm4;Mcm6;Atm;Mcm10;Mcm2		R-HSA-75809;R-HSA-5683735;R-HSA-69891;R-HSA-6799332;R-HSA-8852354;R-HSA-170055;R-HSA-5683792;R-HSA-176298;R-HSA-5683774;R-HSA-170070;R-HSA-75028;R-HSA-8852337;R-HSA-8852351;R-HSA-176318
R-HSA-9709603	Impaired BRCA2 binding to PALB2	11	24	0.001585	1.09198e-05	0.000327594	1	1	7.17772e-05	9606	Homo sapiens	Blm;Bach1;Wrn;Brca2;Exo1;Brca1;Rad51ap1;Atm;Mre11a;Brip1;Palb2;Bard1		R-HSA-9709601
R-HSA-9701193	Defective HDR through Homologous Recombination (HRR) due to PALB2 loss of function	11	25	0.00165104	1.58383e-05	0.000443471	2	2	0.000143554	9606	Homo sapiens	Blm;Bach1;Wrn;Brca2;Exo1;Brca1;Rad51ap1;Atm;Mre11a;Brip1;Palb2;Bard1		R-HSA-9704408;R-HSA-9704330
R-HSA-9704331	Defective HDR through Homologous Recombination Repair (HRR) due to PALB2 loss of BRCA1 binding function	11	25	0.00165104	1.58383e-05	0.000443471	1	1	7.17772e-05	9606	Homo sapiens	Blm;Bach1;Wrn;Brca2;Exo1;Brca1;Rad51ap1;Atm;Mre11a;Brip1;Palb2;Bard1		R-HSA-9704330
R-HSA-9704646	Defective HDR through Homologous Recombination Repair (HRR) due to PALB2 loss of BRCA2/RAD51/RAD51C binding function	11	25	0.00165104	1.58383e-05	0.000443471	1	1	7.17772e-05	9606	Homo sapiens	Blm;Bach1;Wrn;Brca2;Exo1;Brca1;Rad51ap1;Atm;Mre11a;Brip1;Palb2;Bard1		R-HSA-9704408
R-HSA-9701192	Defective HDR through Homologous Recombination (HRR) due to BRCA1 loss-of-function	11	25	0.00165104	1.58383e-05	0.000443471	1	1	7.17772e-05	9606	Homo sapiens	Blm;Bach1;Wrn;Brca2;Exo1;Brca1;Rad51ap1;Atm;Mre11a;Brip1;Palb2;Bard1		R-HSA-9701199
R-HSA-9035034	RHOF GTPase cycle	15	46	0.00303791	1.70908e-05	0.000461452	3	3	0.000215332	9606	Homo sapiens	Arhgap12;Srgap2;Akap12;Esyt1;Vamp3;Add3;Fam169a;Farp1;Arhgap1;Myo9b;Senp1;Arhgap32;Lmnb1;Pias1;Tmpo		R-HSA-9693282;R-HSA-9693111;R-HSA-9693125
R-HSA-168276	NS1 Mediated Effects on Host Pathways	15	46	0.00303791	1.70908e-05	0.000461452	1	6	0.000430663	9606	Homo sapiens	Ndc1;Nup93;Nup35;Nup98;Mtor;Pom121;Q8CIC2;Nup107;Ranbp2;Nup214;Nup155;Nup133;Tpr;Nup153		R-HSA-1176059
R-HSA-168333	NEP/NS2 Interacts with the Cellular Export Machinery	16	53	0.0035002	2.28697e-05	0.000594611	2	2	0.000143554	9606	Homo sapiens	Ndc1;Nup93;Nup35;Nup98;Mtor;Pom121;Q8CIC2;Nup107;Ranbp2;Nup214;Nup155;Nup133;Tpr;Nup153;Emb		R-HSA-168880;R-HSA-168857
R-HSA-2500257	Resolution of Sister Chromatid Cohesion	28	134	0.00884956	2.60544e-05	0.000677414	8	8	0.000574218	9606	Homo sapiens	Kif18a;Clasp1;Spdl1;Nup98;Dync1li2;Smc3;Dync1li1;Wapl;Ercc6l;Ahctf1;Nup107;Zw10;Emb;Cdc20;Cenpc1;Incenp;Stag1;Cenpu;Kif4;Cenpt;Ranbp2;Ppp2r5e;Nup133;Bub1b;Cdk1;Pds5b;Pds5a;Smc1a		R-HSA-2468293;R-HSA-2466068;R-HSA-2484822;R-HSA-2545253;R-HSA-2467794;R-HSA-1638803;R-HSA-2468287;R-HSA-1638821
R-HSA-168271	Transport of Ribonucleoproteins into the Host Nucleus	15	48	0.00316999	2.76541e-05	0.000691352	1	4	0.000287109	9606	Homo sapiens	Ndc1;Nup93;Nup35;Nup98;Mtor;Pom121;Q8CIC2;Nup107;Ranbp2;Nup214;Nup155;Nup133;Tpr;Nup153		R-HSA-168337
R-HSA-168274	Export of Viral Ribonucleoproteins from Nucleus	16	54	0.00356624	2.85048e-05	0.00071262	2	5	0.000358886	9606	Homo sapiens	Ndc1;Nup93;Nup35;Nup98;Mtor;Pom121;Q8CIC2;Nup107;Ranbp2;Nup214;Nup155;Nup133;Tpr;Nup153;Emb		R-HSA-168880;R-HSA-168857
R-HSA-191859	snRNP Assembly	18	67	0.00442478	3.29975e-05	0.00079194	6	6	0.000430663	9606	Homo sapiens	Ndc1;Nup93;Nup35;Nup98;Gemin5;Mtor;Pom121;Q8CIC2;Nup107;Ranbp2;Nup214;Nup155;Nup133;Tpr;Nup153;Smn1;Ddx20		R-HSA-191763;R-HSA-191825;R-HSA-191830;R-HSA-191786;R-HSA-191784;R-HSA-191790
R-HSA-194441	Metabolism of non-coding RNA	18	67	0.00442478	3.29975e-05	0.00079194	6	6	0.000430663	9606	Homo sapiens	Ndc1;Nup93;Nup35;Nup98;Gemin5;Mtor;Pom121;Q8CIC2;Nup107;Ranbp2;Nup214;Nup155;Nup133;Tpr;Nup153;Smn1;Ddx20		R-HSA-191763;R-HSA-191825;R-HSA-191830;R-HSA-191786;R-HSA-191784;R-HSA-191790
R-HSA-73894	DNA Repair	58	381	0.0251618	3.47968e-05	0.000835124	213	339	0.0243325	9606	Homo sapiens	Mdc1;Ppp4r2;Nfrkb;Mnat1;Kdm4b;Wdr48;Fanci;Proser1;Exo1;Tinf2;Fancm;Pias1;Med1;Parg;Rfc1;Whsc1;Usp7;Brip1;Cul4b;Msh6;Tfpt;Ufd1l;F8VPZ5;Dtl;Herc2;Blm;Baz1b;Sumo1;Polr2a;Chek2;H2afx;Ep300;Xpc;Bard1;Slx4;Wrn;Usp1;Mre11a;Palb2;Cops3;Bach1;Fancd2;Ercc4;Tcea1;Topbp1;Ercc5;Clspn;Q6PR54;Usp10;Ubxn1;Brca2;Brca1;Fam175a;Rad51ap1;Cdk2;Xrcc4;Uimc1;Cdk1;Xrcc1;Atm		R-HSA-6785126;R-HSA-5656148;R-HSA-9684118;R-HSA-5683792;R-HSA-5656158;R-HSA-5685341;R-HSA-6786155;R-HSA-5683801;R-HSA-6786166;R-HSA-3785768;R-HSA-6782069;R-HSA-9700998;R-HSA-5687360;R-HSA-5685838;R-HSA-6786171;R-HSA-9701000;R-HSA-9701003;R-HSA-6785607;R-HSA-5690996;R-HSA-5686900;R-HSA-5690997;R-HSA-5691006;R-HSA-5693566;R-HSA-5686398;R-HSA-5693564;R-HSA-5691004;R-HSA-5691000;R-HSA-9629372;R-HSA-5…
R-HSA-162587	HIV Life Cycle	33	175	0.0115573	3.87649e-05	0.000891592	69	117	0.00839793	9606	Homo sapiens	Nup93;Polr2a;Nedd4;Nup35;Nup98;Nelfb;Mnat1;Mtor;Pom121;Q8CIC2;Nup107;Pcm1;Tpr;Emb;Gtf2f1;Ndc1;Rnmt;Tcea1;Ranbp2;Nup214;Ssrp1;Banf1;Nup155;Nup133;Xrcc4;Nup153;Nmt1;Psip1;Hmga1;Taf3;Taf1		R-HSA-180739;R-HSA-8951690;R-HSA-175108;R-HSA-3159227;R-HSA-167181;R-HSA-175117;R-HSA-175250;R-HSA-167191;R-HSA-180885;R-HSA-175258;R-HSA-167192;R-HSA-162590;R-HSA-167196;R-HSA-167197;R-HSA-9613490;R-HSA-164514;R-HSA-167459;R-HSA-167072;R-HSA-167076;R-HSA-165028;R-HSA-167077;R-HSA-9613498;R-HSA-164522;R-HSA-165034;R-HSA-167083;R-HSA-167087;R-HSA-167084;R-HSA-167468;R-HSA-167085;R-HSA-167090;R-HSA…
R-HSA-6804756	Regulation of TP53 Activity through Phosphorylation	22	95	0.00627394	4.29757e-05	0.000988441	18	26	0.00186621	9606	Homo sapiens	Blm;Mapk14;Bach1;Noc2l;Chek2;Topbp1;Stk11;Brip1;Bard1;Tpx2;Wrn;Exo1;Ssrp1;Brca1;Prkaa1;Cdk2;Mdm2;Cdk1;Mdm4;Atm;Mre11a;Taf3;Taf1		R-HSA-3222128;R-HSA-6805126;R-HSA-6798373;R-HSA-6805061;R-HSA-6799332;R-HSA-6798372;R-HSA-6805059;R-HSA-6805122;R-HSA-3222006;R-HSA-6805103;R-HSA-6805035;R-HSA-6805399;R-HSA-6805109;R-HSA-69685;R-HSA-3222020;R-HSA-3239014;R-HSA-6805470;R-HSA-5693609
R-HSA-5693532	DNA Double-Strand Break Repair	32	169	0.011161	4.67198e-05	0.00107455	97	113	0.00811082	9606	Homo sapiens	Mdc1;Blm;Herc2;Baz1b;Sumo1;Ppp4r2;H2afx;Chek2;Kdm4b;Bard1;Slx4;Wrn;Exo1;Mre11a;Palb2;Bach1;Rfc1;Ercc4;Topbp1;Whsc1;Clspn;Brip1;Q6PR54;Ubxn1;Brca2;Brca1;Fam175a;Rad51ap1;Cdk2;Xrcc4;Uimc1;Cdk1;Xrcc1;Atm		R-HSA-5684052;R-HSA-69891;R-HSA-5683792;R-HSA-5685341;R-HSA-5687640;R-HSA-5683801;R-HSA-3785768;R-HSA-9700998;R-HSA-5687360;R-HSA-5685838;R-HSA-9701000;R-HSA-9701003;R-HSA-5686900;R-HSA-5686642;R-HSA-5687664;R-HSA-5684081;R-HSA-5693566;R-HSA-5686398;R-HSA-5693564;R-HSA-5682044;R-HSA-5687675;R-HSA-5693561;R-HSA-5687673;R-HSA-5693542;R-HSA-5684071;R-HSA-5693540;R-HSA-5687653;R-HSA-5693539;R-HSA-569…
R-HSA-9022692	Regulation of MECP2 expression and activity	13	39	0.00257562	4.88956e-05	0.0010757	13	14	0.00100488	9606	Homo sapiens	Ncor1;Mecp2;Ncor2;Sin3a;Hdac1;Ago2;Htt;Lbr		R-HSA-9023592;R-HSA-9005995;R-HSA-9022314;R-HSA-9022625;R-HSA-9021888;R-HSA-9018594;R-HSA-8986937;R-HSA-8986939;R-HSA-9023132;R-HSA-9021183;R-HSA-9021182;R-HSA-9006992;R-HSA-9615501
R-HSA-3214841	PKMTs methylate histone lysines	15	51	0.00336812	5.42527e-05	0.00119356	16	22	0.0015791	9606	Homo sapiens	Rbbp5;Suv39h2;Q6XZL8;Whsc1;Q921E6;Kmt2d;Setd2;Setd6;Setd1a;Kmt2a;Setdb1;Kmt2b;Atf7ip;Nsd1		R-HSA-5637686;R-HSA-5159245;R-HSA-5244692;R-HSA-5638332;R-HSA-5638333;R-HSA-5638141;R-HSA-5649799;R-HSA-5649764;R-HSA-8865237;R-HSA-5638157;R-HSA-5159250;R-HSA-5649802;R-HSA-4827383;R-HSA-5649800;R-HSA-4827382;R-HSA-5649801
R-HSA-2559583	Cellular Senescence	35	200	0.0132083	9.7967e-05	0.00215527	58	90	0.00645995	9606	Homo sapiens	H2afx;Ep400;Anapc1;Map3k5;Map4k4;Hist1h1b;Fzr1;Hist1h1a;Tinf2;Sp1;Hist1h1e;Tnik;Mre11a;Cdc23;Tfdp1;Lmnb1;Rb1;Mapk14;H3f3b;Q921E6;Asf1a;P70459;G3X8Q1;Ago2;Cdk2;Mdm2;Stat3;Cdk1;Hmga2;Mdm4;Hmga1;Atm;Cdkn1a		R-HSA-3790137;R-HSA-3228469;R-HSA-3790130;R-HSA-3240765;R-HSA-3788725;R-HSA-3788724;R-HSA-3209151;R-HSA-3240766;R-HSA-3229089;R-HSA-3223200;R-HSA-3785768;R-HSA-3788705;R-HSA-450333;R-HSA-187934;R-HSA-3788708;R-HSA-3229102;R-HSA-3209109;R-HSA-3209111;R-HSA-450222;R-HSA-3209114;R-HSA-5682044;R-HSA-3786258;R-HSA-5693540;R-HSA-5682020;R-HSA-5682018;R-HSA-3209096;R-HSA-3225867;R-HSA-69562;R-HSA-568202…
R-HSA-141424	Amplification of signal from the kinetochores	21	94	0.0062079	0.000103589	0.00217536	4	4	0.000287109	9606	Homo sapiens	Kif18a;Cenpc1;Incenp;Clasp1;Spdl1;Nup98;Dync1li2;Cenpu;Kif4;Cenpt;Dync1li1;Ercc6l;Ahctf1;Nup107;Ranbp2;Ppp2r5e;Zw10;Nup133;Bub1b;Emb;Cdc20		R-HSA-141409;R-HSA-141431;R-HSA-141422;R-HSA-141439
R-HSA-141444	Amplification of signal from unattached kinetochores via a MAD2 inhibitory signal	21	94	0.0062079	0.000103589	0.00217536	4	4	0.000287109	9606	Homo sapiens	Kif18a;Cenpc1;Incenp;Clasp1;Spdl1;Nup98;Dync1li2;Cenpu;Kif4;Cenpt;Dync1li1;Ercc6l;Ahctf1;Nup107;Ranbp2;Ppp2r5e;Zw10;Nup133;Bub1b;Emb;Cdc20		R-HSA-141409;R-HSA-141431;R-HSA-141422;R-HSA-141439
R-HSA-5693554	Resolution of D-loop Structures through Synthesis-Dependent Strand Annealing (SDSA)	11	31	0.00204729	0.000106335	0.00223293	1	1	7.17772e-05	9606	Homo sapiens	Blm;Bach1;Wrn;Brca2;Exo1;Brca1;Rad51ap1;Atm;Mre11a;Brip1;Palb2;Bard1		R-HSA-5693589
R-HSA-2892247	POU5F1 (OCT4), SOX2, NANOG activate genes related to proliferation	9	21	0.00138687	0.000111646	0.00223293	16	16	0.00114844	9606	Homo sapiens	Zic3;P48432;Stat3;Sall4;Nanog;Sall1		R-HSA-2972975;R-HSA-480515;R-HSA-452515;R-HSA-452750;R-HSA-2972964;R-HSA-2972967;R-HSA-2972960;R-HSA-2972962;R-HSA-480470;R-HSA-2972956;R-HSA-452338;R-HSA-452958;R-HSA-480509;R-HSA-452701;R-HSA-2972978;R-HSA-6800120
R-HSA-5578749	Transcriptional regulation by small RNAs	19	81	0.00534936	0.000117831	0.00235663	5	5	0.000358886	9606	Homo sapiens	Ndc1;Nup93;H3f3b;Polr2a;H2afx;Nup35;Nup98;Mtor;Pom121;Q8CIC2;Nup107;Ranbp2;Nup214;Ago2;Nup155;Nup133;Tpr;Nup153		R-HSA-5578965;R-HSA-5578742;R-HSA-5578966;R-HSA-5578744;R-HSA-5578712
R-HSA-5693568	Resolution of D-loop Structures through Holliday Junction Intermediates	12	37	0.00244353	0.000120951	0.00241901	8	9	0.000645995	9606	Homo sapiens	Blm;Bach1;Brip1;Bard1;Slx4;Wrn;Brca2;Exo1;Brca1;Rad51ap1;Atm;Mre11a;Palb2		R-HSA-5686469;R-HSA-5686483;R-HSA-5693539;R-HSA-5693584;R-HSA-5686398;R-HSA-5686410;R-HSA-5686475;R-HSA-5686440
R-HSA-69618	Mitotic Spindle Checkpoint	23	111	0.0073306	0.000147948	0.00284248	7	7	0.00050244	9606	Homo sapiens	Kif18a;Cenpc1;Incenp;Clasp1;Spdl1;Nup98;Dync1li2;Anapc1;Cenpu;Kif4;Cenpt;Dync1li1;Ercc6l;Ahctf1;Nup107;Ranbp2;Ppp2r5e;Zw10;Nup133;Bub1b;Emb;Cdc23;Cdc20		R-HSA-141409;R-HSA-141431;R-HSA-141429;R-HSA-141422;R-HSA-141439;R-HSA-141423;R-HSA-141437
R-HSA-168325	Viral Messenger RNA Synthesis	17	69	0.00455686	0.000149604	0.00284248	3	6	0.000430663	9606	Homo sapiens	Ndc1;Nup93;Polr2a;Nup35;Nup98;Mtor;Pom121;Q8CIC2;Nup107;Ranbp2;Nup214;Nup155;Nup133;Tpr;Nup153;Gtf2f1		R-HSA-192627;R-HSA-168326;R-HSA-192925
R-HSA-5693537	Resolution of D-Loop Structures	12	38	0.00250958	0.000154184	0.0029295	9	10	0.000717772	9606	Homo sapiens	Blm;Bach1;Brip1;Bard1;Slx4;Wrn;Brca2;Exo1;Brca1;Rad51ap1;Atm;Mre11a;Palb2		R-HSA-5693589;R-HSA-5686469;R-HSA-5686483;R-HSA-5693539;R-HSA-5693584;R-HSA-5686398;R-HSA-5686410;R-HSA-5686475;R-HSA-5686440
R-HSA-1169408	ISG15 antiviral mechanism	19	83	0.00548144	0.000159869	0.00303751	3	16	0.00114844	9606	Homo sapiens	Ndc1;Nup93;Nedd4;Nup35;Eif4g1;Nup98;Eif4g3;Mtor;Pom121;Eif4a3;Q8CIC2;Nup107;Ranbp2;Nup214;Nup155;Nup133;Tpr;Nup153		R-HSA-1678842;R-HSA-1169399;R-HSA-1176059
R-HSA-3214815	HDACs deacetylate histones	16	63	0.00416061	0.000165436	0.00314329	5	5	0.000358886	9606	Homo sapiens	Ncor1;Ncor2;H2afx;Suds3;Brms1;Edc4;Rest;Mta1;Chd3;Chd4;Hdac1;Gatad2a;Gatad2b;Mta3;F8VPQ2		R-HSA-3777129;R-HSA-3782637;R-HSA-3782655;R-HSA-9679787;R-HSA-3769447
R-HSA-2559586	DNA Damage/Telomere Stress Induced Senescence	17	71	0.00468894	0.000207739	0.00373931	17	18	0.00129199	9606	Homo sapiens	Rb1;H2afx;Ep400;Asf1a;Hist1h1b;Hist1h1a;G3X8Q1;Tinf2;Hist1h1e;Cdk2;Hmga2;Atm;Hmga1;Mre11a;Cdkn1a;Lmnb1		R-HSA-5682044;R-HSA-3786258;R-HSA-4647594;R-HSA-6792712;R-HSA-4647593;R-HSA-3878123;R-HSA-3785768;R-HSA-5693540;R-HSA-5682020;R-HSA-5682018;R-HSA-3785711;R-HSA-5693612;R-HSA-4647613;R-HSA-69562;R-HSA-5682026;R-HSA-187934;R-HSA-5693609
R-HSA-162599	Late Phase of HIV Life Cycle	29	160	0.0105666	0.000212024	0.00381643	57	78	0.00559862	9606	Homo sapiens	Nup93;Polr2a;Nedd4;Nup35;Nup98;Nelfb;Mnat1;Mtor;Pom121;Q8CIC2;Nup107;Pcm1;Tpr;Emb;Gtf2f1;Ndc1;Rnmt;Tcea1;Ranbp2;Nup214;Ssrp1;Nup155;Nup133;Nup153;Nmt1;Taf3;Taf1		R-HSA-180739;R-HSA-3159227;R-HSA-167181;R-HSA-167191;R-HSA-180885;R-HSA-167192;R-HSA-167196;R-HSA-167197;R-HSA-9613490;R-HSA-167459;R-HSA-167072;R-HSA-167076;R-HSA-165028;R-HSA-167077;R-HSA-9613498;R-HSA-165034;R-HSA-167083;R-HSA-167087;R-HSA-167084;R-HSA-167468;R-HSA-167085;R-HSA-167090;R-HSA-167474;R-HSA-165043;R-HSA-167089;R-HSA-167478;R-HSA-165047;R-HSA-167477;R-HSA-167098;R-HSA-167481;R-HSA-…
R-HSA-9013423	RAC3 GTPase cycle	21	100	0.00660415	0.000235808	0.00424454	4	6	0.000430663	9606	Homo sapiens	Tiam1;Srgap2;Cdc42ep1;Racgap1;Esyt1;Vamp3;Fermt2;Bcr;Pak1;Rbm39;Rapgef1;Arhgap1;Abi2;Arhgap32;Emd;Lbr;Pak2;Baiap2;Git1;Tmpo;Pak4		R-HSA-9018808;R-HSA-9714691;R-HSA-9018804;R-HSA-9018806
R-HSA-5693538	Homology Directed Repair	25	130	0.00858539	0.000239044	0.00430278	45	52	0.00373241	9606	Homo sapiens	Mdc1;Blm;Herc2;Ppp4r2;H2afx;Bard1;Slx4;Wrn;Exo1;Mre11a;Palb2;Bach1;Rfc1;Ercc4;Topbp1;Whsc1;Clspn;Brip1;Brca2;Brca1;Fam175a;Rad51ap1;Cdk2;Uimc1;Cdk1;Xrcc1;Atm		R-HSA-5684887;R-HSA-5684052;R-HSA-5693589;R-HSA-5684882;R-HSA-5686483;R-HSA-5685011;R-HSA-5693584;R-HSA-5685341;R-HSA-9709273;R-HSA-5687640;R-HSA-5693593;R-HSA-5686469;R-HSA-9763137;R-HSA-5684096;R-HSA-5686657;R-HSA-5687758;R-HSA-5685838;R-HSA-5693580;R-HSA-5684108;R-HSA-5686410;R-HSA-5684875;R-HSA-5686475;R-HSA-5693620;R-HSA-5686642;R-HSA-5687664;R-HSA-5684081;R-HSA-5686398;R-HSA-5693564;R-HSA-5…
R-HSA-9013409	RHOJ GTPase cycle	15	59	0.00389645	0.00025799	0.00459246	2	3	0.000215332	9606	Homo sapiens	Arhgef7;Cdc42ep1;Arl13b;Wasl;Vamp3;Pak1;Gja1;Arhgap1;Scrib;Arhgap32;Pak2;Fnbp1l;Git1;Tmpo;Pak4		R-HSA-9017488;R-HSA-9017507
R-HSA-2470946	Cohesin Loading onto Chromatin	6	10	0.000660415	0.000270145	0.00459246	2	2	0.000143554	9606	Homo sapiens	Pds5b;Smc3;Stag1;Smc1a;Pds5a;Wapl		R-HSA-2470935;R-HSA-2468040
R-HSA-2467813	Separation of Sister Chromatids	33	195	0.0128781	0.000274788	0.00460177	8	8	0.000574218	9606	Homo sapiens	Kif18a;Psma5;Clasp1;Spdl1;Nup98;Dync1li2;Anapc1;Smc3;Dync1li1;Wapl;Ercc6l;Ahctf1;Nup107;Zw10;Emb;Cdc23;Cdc20;Cenpc1;Psmd2;Espl1;Incenp;Psmd4;Stag1;Cenpu;Kif4;Cenpt;Ranbp2;Ppp2r5e;Nup133;Bub1b;Pds5b;Pds5a;Smc1a		R-HSA-174144;R-HSA-2467798;R-HSA-2467809;R-HSA-2545203;R-HSA-2467811;R-HSA-174202;R-HSA-2467775;R-HSA-174121
R-HSA-212165	Epigenetic regulation of gene expression	26	139	0.00917976	0.000275403	0.00460177	26	34	0.00244042	9606	Homo sapiens	Sap130;Twistnb;Baz1b;Sin3a;H3f3b;H2afx;Ep300;Dnmt3b;Suds3;Q921E6;Mnat1;Sf3b1;Dnmt1;Mta1;Chd3;Uhrf1;Chd4;Hdac1;Mybbp1a;Sirt1;Ddx21;Gatad2a;Gatad2b;Mta3		R-HSA-5334097;R-HSA-5334160;R-HSA-427527;R-HSA-5334099;R-HSA-5334164;R-HSA-427404;R-HSA-427336;R-HSA-433672;R-HSA-427528;R-HSA-427337;R-HSA-5250947;R-HSA-5334151;R-HSA-427409;R-HSA-5334152;R-HSA-212252;R-HSA-427366;R-HSA-5250930;R-HSA-212263;R-HSA-5211239;R-HSA-5250938;R-HSA-5227490;R-HSA-212269;R-HSA-427383;R-HSA-5334179;R-HSA-427514;R-HSA-212222
R-HSA-1169410	Antiviral mechanism by IFN-stimulated genes	20	94	0.0062079	0.00027825	0.00460177	4	31	0.00222509	9606	Homo sapiens	Ndc1;Nup93;Nedd4;Nup35;Eif4g1;Nup98;Eif4g3;Mtor;Pom121;Eif4a3;Q8CIC2;Nup107;Ranbp2;Nup214;Nup155;Nup133;Tpr;Flna;Nup153		R-HSA-1678842;R-HSA-1169399;R-HSA-1176059;R-HSA-8985123
R-HSA-69473	G2/M DNA damage checkpoint	18	80	0.00528332	0.000287462	0.00460177	8	12	0.000861326	9606	Homo sapiens	Mdc1;Blm;Bach1;Herc2;H2afx;Chek2;Topbp1;Whsc1;Brip1;Bard1;Wrn;Wee1;Exo1;Brca1;Fam175a;Uimc1;Cdk1;Atm;Mre11a		R-HSA-75809;R-HSA-5683735;R-HSA-69891;R-HSA-6799332;R-HSA-170070;R-HSA-75028;R-HSA-5683792;R-HSA-5683774
R-HSA-5693567	HDR through Homologous Recombination (HRR) or Single Strand Annealing (SSA)	24	124	0.00818914	0.00028761	0.00460177	37	44	0.0031582	9606	Homo sapiens	Mdc1;Blm;Herc2;Ppp4r2;H2afx;Bard1;Slx4;Wrn;Exo1;Mre11a;Palb2;Bach1;Rfc1;Ercc4;Topbp1;Whsc1;Clspn;Brip1;Brca2;Brca1;Fam175a;Rad51ap1;Cdk2;Uimc1;Cdk1;Atm		R-HSA-5684887;R-HSA-5684052;R-HSA-5693589;R-HSA-5684882;R-HSA-5686483;R-HSA-5685011;R-HSA-5693584;R-HSA-5685341;R-HSA-9709273;R-HSA-5693593;R-HSA-5686469;R-HSA-9763137;R-HSA-5684096;R-HSA-5686657;R-HSA-5687758;R-HSA-5685838;R-HSA-5693580;R-HSA-5684108;R-HSA-5686410;R-HSA-5684875;R-HSA-5686475;R-HSA-5693620;R-HSA-5686642;R-HSA-5684081;R-HSA-5686398;R-HSA-5693564;R-HSA-5685242;R-HSA-5693561;R-HSA-5…
R-HSA-9675136	Diseases of DNA Double-Strand Break Repair	12	41	0.0027077	0.000304452	0.00487124	9	9	0.000645995	9606	Homo sapiens	Blm;Bach1;Topbp1;Brip1;Bard1;Wrn;Brca2;Exo1;Brca1;Rad51ap1;Atm;Mre11a;Palb2		R-HSA-9709268;R-HSA-9763200;R-HSA-9709601;R-HSA-9709571;R-HSA-9699163;R-HSA-9663194;R-HSA-9701199;R-HSA-9704408;R-HSA-9704330
R-HSA-9701190	Defective homologous recombination repair (HRR) due to BRCA2 loss of function	12	41	0.0027077	0.000304452	0.00487124	4	4	0.000287109	9606	Homo sapiens	Blm;Bach1;Topbp1;Brip1;Bard1;Wrn;Brca2;Exo1;Brca1;Rad51ap1;Atm;Mre11a;Palb2		R-HSA-9709268;R-HSA-9763200;R-HSA-9709601;R-HSA-9709571
R-HSA-2995410	Nuclear Envelope (NE) Reassembly	19	88	0.00581165	0.000327148	0.00523436	11	24	0.00172265	9606	Homo sapiens	Ndc1;Nup93;Sumo1;Nup35;Nup98;Lmna;Ahctf1;Pom121;Nup107;Rbm39;Nup214;Banf1;Nup155;Nup133;Cdk1;Emd;Lbr;Lmnb1;Tmpo		R-HSA-2995388;R-HSA-9624800;R-HSA-9615937;R-HSA-9634219;R-HSA-9618378;R-HSA-9634169;R-HSA-9615945;R-HSA-9624798;R-HSA-3000449;R-HSA-2995376;R-HSA-9615901
R-HSA-68884	Mitotic Telophase/Cytokinesis	7	15	0.000990622	0.000384644	0.0061543	3	4	0.000287109	9606	Homo sapiens	Kif20a;Pds5b;Smc3;Stag1;Smc1a;Pds5a;Wapl		R-HSA-156723;R-HSA-2470935;R-HSA-2468040
R-HSA-6804757	Regulation of TP53 Degradation	12	43	0.00283978	0.000462201	0.00693302	27	30	0.00215332	9606	Homo sapiens	Pdpk1;Cdk2;Chek2;Mdm2;Cdk1;Rictor;Mdm4;Atm;Rffl;Usp7;Mtor		R-HSA-6792871;R-HSA-198599;R-HSA-3222072;R-HSA-349455;R-HSA-3215295;R-HSA-6804724;R-HSA-6793661;R-HSA-5633460;R-HSA-6804998;R-HSA-6804741;R-HSA-5689972;R-HSA-6795460;R-HSA-6804996;R-HSA-6793666;R-HSA-6804879;R-HSA-6804942;R-HSA-6795667;R-HSA-6795473;R-HSA-349426;R-HSA-6792863;R-HSA-3700992;R-HSA-6805022;R-HSA-6804955;R-HSA-6795290;R-HSA-3700997;R-HSA-6804441;R-HSA-3215310
R-HSA-9013406	RHOQ GTPase cycle	15	63	0.00416061	0.000505007	0.00757511	2	5	0.000358886	9606	Homo sapiens	Arhgef7;Srgap2;Cdc42ep1;Arl13b;Wasl;Cdc42ep4;Vamp3;Pak1;Gja1;Arhgap1;Scrib;Arhgap32;Pak2;Git1;Pak4		R-HSA-9018745;R-HSA-9018746
R-HSA-6784531	tRNA processing in the nucleus	16	70	0.0046229	0.000515766	0.00773649	2	7	0.00050244	9606	Homo sapiens	Ndc1;Nup93;Pop4;Nup35;Nup98;Mtor;Pom121;Q8CIC2;Nup107;Ranbp2;Nup214;Nup155;Nup133;Tpr;Nup153		R-HSA-6783483;R-HSA-5696810
R-HSA-9013404	RAC2 GTPase cycle	19	92	0.00607582	0.000555128	0.00832692	5	10	0.000717772	9606	Homo sapiens	Tiam1;Cdc42ep1;Racgap1;Esyt1;Cdc42ep4;Arhgdia;Vamp3;Bcr;Pak1;Rbm39;Arhgap1;Abi2;Arhgap32;Emd;Lbr;Pak2;Git1;Tmpo;Pak4		R-HSA-9014296;R-HSA-9714481;R-HSA-9014293;R-HSA-9014295;R-HSA-9014294
R-HSA-9013405	RHOD GTPase cycle	14	57	0.00376436	0.000568715	0.00853073	3	9	0.000645995	9606	Homo sapiens	Arhgap12;Akap12;Racgap1;Esyt1;Vamp3;Add3;Plxna1;Rbm39;Arhgap1;Arhgap32;Emd;Lbr;Lmnb1;Tmpo		R-HSA-9013437;R-HSA-9013438;R-HSA-9693198
R-HSA-9615933	Postmitotic nuclear pore complex (NPC) reformation	10	32	0.00211333	0.000574902	0.00862353	7	10	0.000717772	9606	Homo sapiens	Ahctf1;Pom121;Ndc1;Nup107;Nup93;Nup214;Sumo1;Nup155;Nup133;Nup35;Nup98		R-HSA-9615937;R-HSA-9634219;R-HSA-9618378;R-HSA-9634169;R-HSA-9615945;R-HSA-3000449;R-HSA-9615901
R-HSA-1538133	G0 and Early G1	11	38	0.00250958	0.000583848	0.00875772	27	27	0.00193798	9606	Homo sapiens	Lin54;Rbl1;Lin37;Hdac1;Cdk2;Top2a;Cdk1;Tfdp1		R-HSA-1362261;R-HSA-1227670;R-HSA-8964492;R-HSA-1227671;R-HSA-8961934;R-HSA-8961665;R-HSA-8964482;R-HSA-1362270;R-HSA-8964550;R-HSA-8964561;R-HSA-8964498;R-HSA-8961619;R-HSA-8964567;R-HSA-8964588;R-HSA-8964525;R-HSA-1363314;R-HSA-8978926;R-HSA-8964513;R-HSA-8964580;R-HSA-1363303;R-HSA-8964475;R-HSA-8964465;R-HSA-8964531;R-HSA-1363311;R-HSA-188345;R-HSA-1363306;R-HSA-8964471
R-HSA-2995383	Initiation of Nuclear Envelope (NE) Reformation	9	27	0.00178312	0.000681744	0.00954441	4	7	0.00050244	9606	Homo sapiens	Lmna;Rbm39;Banf1;Cdk1;Emd;Lbr;Lmnb1;Tmpo		R-HSA-2995388;R-HSA-9624800;R-HSA-9624798;R-HSA-2995376
R-HSA-452723	Transcriptional regulation of pluripotent stem cells	12	45	0.00297187	0.00068383	0.00957362	34	35	0.0025122	9606	Homo sapiens	Lin28a;Zic3;P48432;Stat3;Sall4;Nanog;Sall1		R-HSA-2972975;R-HSA-480515;R-HSA-2972968;R-HSA-2972965;R-HSA-452750;R-HSA-500366;R-HSA-2972964;R-HSA-2972967;R-HSA-480204;R-HSA-2972966;R-HSA-2972960;R-HSA-2895778;R-HSA-480520;R-HSA-2972962;R-HSA-480470;R-HSA-452958;R-HSA-452894;R-HSA-452701;R-HSA-2972977;R-HSA-2972979;R-HSA-2972978;R-HSA-6800120;R-HSA-2889036;R-HSA-452838;R-HSA-452515;R-HSA-480685;R-HSA-452392;R-HSA-1112609;R-HSA-2972956;R-HSA-…
R-HSA-5693579	Homologous DNA Pairing and Strand Exchange	12	45	0.00297187	0.00068383	0.00957362	7	10	0.000717772	9606	Homo sapiens	Blm;Bach1;Topbp1;Brip1;Bard1;Wrn;Brca2;Exo1;Brca1;Rad51ap1;Atm;Mre11a;Palb2		R-HSA-5693620;R-HSA-9763137;R-HSA-5685838;R-HSA-5685341;R-HSA-5685242;R-HSA-9709273;R-HSA-5693561
R-HSA-453279	Mitotic G1 phase and G1/S transition	29	174	0.0114912	0.000785937	0.0110031	90	101	0.0072495	9606	Homo sapiens	Psma5;Mcm7;Pola1;Fbxo5;Dbf4;Mnat1;Hdac1;Tfdp1;Rb1;Psmd2;Psmd4;Ccnl1;Lin54;Rbl1;Wee1;Lin37;Top2a;Cdk2;Mcm3;Cdk1;Mcm4;Mcm6;Cdkn1a;Mcm10;Mcm2		R-HSA-187520;R-HSA-1227670;R-HSA-8964492;R-HSA-1227671;R-HSA-8961934;R-HSA-8961678;R-HSA-8942607;R-HSA-8961920;R-HSA-8961665;R-HSA-8964482;R-HSA-8962050;R-HSA-8961671;R-HSA-8961688;R-HSA-8961946;R-HSA-8848414;R-HSA-8964498;R-HSA-8961961;R-HSA-187552;R-HSA-8964525;R-HSA-9018017;R-HSA-8961952;R-HSA-8964513;R-HSA-8961699;R-HSA-68914;R-HSA-8848436;R-HSA-68917;R-HSA-187574;R-HSA-68916;R-HSA-187575;R-H…
R-HSA-162906	HIV Infection	39	260	0.0171708	0.000819887	0.0114784	81	160	0.0114844	9606	Homo sapiens	Nup93;Psma5;Polr2a;Nedd4;Nup35;Nup98;Nelfb;Mnat1;Mtor;Pom121;Q8CIC2;Nup107;Pcm1;Tpr;Elmo1;Emb;Pak2;Gtf2f1;Ndc1;Npm1;Rnmt;Psmd2;Psmd4;Tcea1;Ranbp2;Nup214;Ssrp1;Banf1;Nup155;Nup133;Xrcc4;Nup153;Nmt1;Psip1;Hmga1;Taf3;Taf1		R-HSA-180739;R-HSA-8951690;R-HSA-180736;R-HSA-175108;R-HSA-3159227;R-HSA-180622;R-HSA-167181;R-HSA-175117;R-HSA-175250;R-HSA-180627;R-HSA-180630;R-HSA-167191;R-HSA-180885;R-HSA-175258;R-HSA-167192;R-HSA-162590;R-HSA-167196;R-HSA-167197;R-HSA-9613490;R-HSA-164514;R-HSA-167459;R-HSA-167072;R-HSA-167076;R-HSA-165028;R-HSA-167077;R-HSA-9613498;R-HSA-164522;R-HSA-165034;R-HSA-167083;R-HSA-167087;R-HSA…
R-HSA-6806003	Regulation of TP53 Expression and Degradation	12	46	0.00303791	0.000824368	0.0115412	27	35	0.0025122	9606	Homo sapiens	Pdpk1;Cdk2;Chek2;Mdm2;Cdk1;Rictor;Mdm4;Atm;Rffl;Usp7;Mtor		R-HSA-6792871;R-HSA-198599;R-HSA-3222072;R-HSA-349455;R-HSA-3215295;R-HSA-6804724;R-HSA-6793661;R-HSA-5633460;R-HSA-6804998;R-HSA-6804741;R-HSA-5689972;R-HSA-6795460;R-HSA-6804996;R-HSA-6793666;R-HSA-6804879;R-HSA-6804942;R-HSA-6795667;R-HSA-6795473;R-HSA-349426;R-HSA-6792863;R-HSA-3700992;R-HSA-6805022;R-HSA-6804955;R-HSA-6795290;R-HSA-3700997;R-HSA-6804441;R-HSA-3215310
R-HSA-69206	G1/S Transition	26	150	0.00990622	0.00082867	0.0116014	57	61	0.00437841	9606	Homo sapiens	Rb1;Psma5;Mcm7;Psmd2;Pola1;Psmd4;Fbxo5;Dbf4;Mnat1;Ccnl1;Lin54;Rbl1;Wee1;Lin37;Hdac1;Cdk2;Mcm3;Cdk1;Mcm4;Mcm6;Tfdp1;Cdkn1a;Mcm10;Mcm2		R-HSA-187520;R-HSA-8961934;R-HSA-8961678;R-HSA-8961920;R-HSA-8961665;R-HSA-8962050;R-HSA-8961671;R-HSA-8961688;R-HSA-8961946;R-HSA-8848414;R-HSA-8961961;R-HSA-187552;R-HSA-8961952;R-HSA-8961699;R-HSA-68914;R-HSA-8848436;R-HSA-68917;R-HSA-187574;R-HSA-68916;R-HSA-187575;R-HSA-68919;R-HSA-187828;R-HSA-8961982;R-HSA-68918;R-HSA-8961840;R-HSA-69562;R-HSA-188345;R-HSA-188350;R-HSA-8961972;R-HSA-896184…
R-HSA-3371556	Cellular response to heat stress	24	135	0.0089156	0.000920947	0.0119723	19	29	0.00208154	9606	Homo sapiens	Ndc1;Nup93;Ep300;Nup35;Nup98;Mtor;Hsp90ab1;Hsp90aa1;Hspa12b;Pom121;Q8CIC2;Nup107;Ranbp2;Nup214;Bag3;Nup155;Nup133;Tpr;Hspb1;Nup153;Sirt1;Atm		R-HSA-3371537;R-HSA-5251955;R-HSA-5082409;R-HSA-5251959;R-HSA-5082405;R-HSA-5324632;R-HSA-5082369;R-HSA-3371518;R-HSA-3371554;R-HSA-3371586;R-HSA-4793819;R-HSA-5251942;R-HSA-5324617;R-HSA-3371467;R-HSA-5252041;R-HSA-5082356;R-HSA-3371567;R-HSA-5082384;R-HSA-5252079
R-HSA-5693565	Recruitment and ATM-mediated phosphorylation of repair and signaling proteins at DNA double strand breaks	15	67	0.00442478	0.000931011	0.0121031	39	39	0.00279931	9606	Homo sapiens	Mdc1;Herc2;Baz1b;Sumo1;H2afx;Chek2;Whsc1;Kdm4b;Bard1;Ubxn1;Brca1;Fam175a;Uimc1;Atm;Mre11a		R-HSA-5683735;R-HSA-5682967;R-HSA-69891;R-HSA-5682965;R-HSA-5683986;R-HSA-5683792;R-HSA-5693598;R-HSA-5682588;R-HSA-5682586;R-HSA-5683930;R-HSA-5683801;R-HSA-9700998;R-HSA-5682629;R-HSA-5683077;R-HSA-5659781;R-HSA-5693583;R-HSA-5683405;R-HSA-9701000;R-HSA-9701003;R-HSA-5686578;R-HSA-5682992;R-HSA-5693566;R-HSA-5683774;R-HSA-5683967;R-HSA-5683964;R-HSA-5683384;R-HSA-5683385;R-HSA-5682598;R-HSA-568…
R-HSA-5693607	Processing of DNA double-strand break ends	18	89	0.00587769	0.000964624	0.0125401	16	17	0.00122021	9606	Homo sapiens	Mdc1;Blm;Bach1;Herc2;Ppp4r2;H2afx;Topbp1;Whsc1;Clspn;Brip1;Bard1;Wrn;Exo1;Brca1;Fam175a;Cdk2;Uimc1;Cdk1;Atm;Mre11a		R-HSA-5684887;R-HSA-5684052;R-HSA-5684882;R-HSA-5685011;R-HSA-5684081;R-HSA-5693542;R-HSA-5684071;R-HSA-5685156;R-HSA-5684096;R-HSA-5685985;R-HSA-5687758;R-HSA-5684140;R-HSA-5684108;R-HSA-5685994;R-HSA-5684875;R-HSA-5693608
R-HSA-211000	Gene Silencing by RNA	22	120	0.00792498	0.0010042	0.0130546	19	40	0.00287109	9606	Homo sapiens	Ndc1;Nup93;H3f3b;Polr2a;H2afx;Nup35;Nup98;Mtor;Hsp90aa1;Pom121;Q8CIC2;Nup107;Ranbp2;Nup214;Ago2;Nup155;Nup133;Tpr;Nup153;Tarbp2		R-HSA-5578965;R-HSA-9023912;R-HSA-2106625;R-HSA-5578742;R-HSA-5578966;R-HSA-426464;R-HSA-9023909;R-HSA-5578744;R-HSA-5578712;R-HSA-5601883;R-HSA-5601926;R-HSA-203862;R-HSA-210805;R-HSA-2106614;R-HSA-2106615;R-HSA-426522;R-HSA-203901;R-HSA-426520;R-HSA-426489
R-HSA-9022538	Loss of MECP2 binding ability to 5mC-DNA	4	5	0.000330207	0.00101386	0.0131801	2	2	0.000143554	9606	Homo sapiens	Mecp2;Sin3a;Hdac1		R-HSA-9022465;R-HSA-9023461
R-HSA-4419969	Depolymerisation of the Nuclear Lamina	8	23	0.00151895	0.00101958	0.0132545	5	6	0.000430663	9606	Homo sapiens	Lmna;Rbm39;Cdk1;Lpin1;Emd;Lmnb1;Tmpo		R-HSA-5221130;R-HSA-5195402;R-HSA-5229194;R-HSA-5244669;R-HSA-4419948
R-HSA-2468052	Establishment of Sister Chromatid Cohesion	6	13	0.000858539	0.00105024	0.0133624	4	4	0.000287109	9606	Homo sapiens	Pds5b;Smc3;Stag1;Smc1a;Pds5a;Wapl		R-HSA-2468039;R-HSA-2473152;R-HSA-2473151;R-HSA-2468041
R-HSA-9675135	Diseases of DNA repair	13	54	0.00356624	0.00105123	0.0133624	11	34	0.00244042	9606	Homo sapiens	Blm;Bach1;Topbp1;Brip1;Bard1;Msh6;Wrn;Brca2;Exo1;Brca1;Rad51ap1;Atm;Mre11a;Palb2		R-HSA-9709268;R-HSA-9763200;R-HSA-9709601;R-HSA-9709571;R-HSA-9699163;R-HSA-9663194;R-HSA-5577244;R-HSA-9701199;R-HSA-9704408;R-HSA-9704330;R-HSA-5632970
R-HSA-75153	Apoptotic execution phase	13	54	0.00356624	0.00105123	0.0133624	18	57	0.0040913	9606	Homo sapiens	Acin1;Clspn;Stk24;Add1;Lmna;Hist1h1b;Tjp1;Hist1h1a;Hist1h1e;Vim;Mapt;Pak2;Lmnb1		R-HSA-211651;R-HSA-211650;R-HSA-211712;R-HSA-264871;R-HSA-211239;R-HSA-351936;R-HSA-264865;R-HSA-350319;R-HSA-201608;R-HSA-350318;R-HSA-351913;R-HSA-211247;R-HSA-351947;R-HSA-351901;R-HSA-211583;R-HSA-201630;R-HSA-201629;R-HSA-201628
R-HSA-9648025	EML4 and NUDC in mitotic spindle formation	22	121	0.00799102	0.00111353	0.0133624	3	5	0.000358886	9606	Homo sapiens	Kif18a;Cenpc1;Nek7;Incenp;Clasp1;Spdl1;Nup98;Dync1li2;Cenpu;Kif4;Cenpt;Dync1li1;Ercc6l;Ahctf1;Nup107;Ranbp2;Ppp2r5e;Zw10;Nup133;Bub1b;Emb;Cdc20		R-HSA-9648114;R-HSA-9648017;R-HSA-9648089
R-HSA-9709570	Impaired BRCA2 binding to RAD51	10	35	0.00231145	0.00112207	0.0134648	1	1	7.17772e-05	9606	Homo sapiens	Wrn;Blm;Bach1;Brca2;Brca1;Exo1;Topbp1;Mre11a;Atm;Brip1;Bard1		R-HSA-9709571
R-HSA-8943724	Regulation of PTEN gene transcription	15	70	0.0046229	0.00142225	0.017067	8	15	0.00107666	9606	Homo sapiens	Atf2;Q921E6;Mtor;Edc4;Rest;Mta1;Chd3;Chd4;Hdac1;Sall4;Gatad2a;Slc38a9;Gatad2b;Mta3		R-HSA-8944104;R-HSA-8944457;R-HSA-8943817;R-HSA-6807077;R-HSA-8944397;R-HSA-8943728;R-HSA-8943780;R-HSA-8944454
R-HSA-168273	Influenza Viral RNA Transcription and Replication	28	173	0.0114252	0.00146032	0.0175238	6	14	0.00100488	9606	Homo sapiens	Rpl4;Nup93;Polr2a;Cry2;Nup35;Nup98;Mtor;Hsp90aa1;Pom121;Q8CIC2;Nup107;Tpr;Rpl12;Rps2;Gtf2f1;Ndc1;Rps3a1;Rps28;Rps6;Rplp2;Ranbp2;Nup214;Nup155;Nup133;Nup153;Sos1		R-HSA-192627;R-HSA-192704;R-HSA-168326;R-HSA-192841;R-HSA-192830;R-HSA-192925
R-HSA-74160	Gene expression (Transcription)	197	1862	0.122969	0.00149615	0.0179538	512	1013	0.0727103	9606	Homo sapiens	Atf2;Q61037;Mdc1;Ice1;Nedd4;Rictor;Nup35;Suds3;Hsp90aa1;Fyttd1;Prkaa1;Tarbp2;Cdc23;Gtf2f1;Med1;Lsm11;Ppp1r13l;Rnmt;Srrt;Rprd1a;Usp7;Zfp263;Ranbp2;Uhrf1;Nup155;Nup153;Upf3b;Sirt1;Rffl;Zc3h11a;Pip4k2b;Q8BP86;Blm;Baz1b;Snapc4;P48432;Nop2;Fip1l1;Chek2;Anapc1;Bard1;Tfap2c;Nup107;Setd1a;Sp1;Tpr;Slc38a9;Sap130;Twistnb;Bach1;Cbx5;Yes1;Eaf1;Dnmt3b;Q921E6;Stk11;Kmt2d;Dnmt1;L3mbtl2;Eif4a3;Tpx2;Snw1;Nup214;C…		R-HSA-5334097;R-HSA-8936584;R-HSA-5334099;R-HSA-2187303;R-HSA-8951951;R-HSA-73739;R-HSA-8878220;R-HSA-9009282;R-HSA-2187309;R-HSA-6800490;R-HSA-6805620;R-HSA-8951966;R-HSA-8878237;R-HSA-73757;R-HSA-9615501;R-HSA-8936599;R-HSA-73758;R-HSA-8936616;R-HSA-8951977;R-HSA-9615536;R-HSA-9613494;R-HSA-8878243;R-HSA-8936621;R-HSA-8936608;R-HSA-9022625;R-HSA-73769;R-HSA-870437;R-HSA-5211239;R-HSA-9613497;R-…
R-HSA-69205	G1/S-Specific Transcription	11	43	0.00283978	0.00155299	0.0186359	28	28	0.00200976	9606	Homo sapiens	Lin54;Rbl1;Lin37;Pola1;Hdac1;Cdk1;Fbxo5;Tfdp1		R-HSA-8961934;R-HSA-8961678;R-HSA-8961920;R-HSA-8961665;R-HSA-8962050;R-HSA-8961671;R-HSA-8961863;R-HSA-8961991;R-HSA-8961688;R-HSA-8961946;R-HSA-8961874;R-HSA-8961619;R-HSA-8961620;R-HSA-8961961;R-HSA-8961632;R-HSA-8961888;R-HSA-8961952;R-HSA-8961699;R-HSA-8961636;R-HSA-8961895;R-HSA-8961915;R-HSA-8961982;R-HSA-8961840;R-HSA-8961651;R-HSA-8961907;R-HSA-8961972;R-HSA-8961846;R-HSA-8962039
R-HSA-1362277	Transcription of E2F targets under negative control by DREAM complex	8	25	0.00165104	0.00171277	0.0205533	12	12	0.000861326	9606	Homo sapiens	Lin54;Rbl1;Lin37;Hdac1;Top2a;Tfdp1		R-HSA-8964475;R-HSA-8964492;R-HSA-8964525;R-HSA-8964513;R-HSA-8961665;R-HSA-8964465;R-HSA-8964482;R-HSA-8964498;R-HSA-8964531;R-HSA-8961619;R-HSA-188345;R-HSA-8964471
R-HSA-3214842	HDMs demethylate histones	9	31	0.00204729	0.00175089	0.020842	10	17	0.00122021	9606	Homo sapiens	Edc4;Kdm6a;Kdm2b;Kdm2a;Kdm4c;Kdm5c;Kdm4b		R-HSA-3214912;R-HSA-4754187;R-HSA-5661123;R-HSA-5661120;R-HSA-5661121;R-HSA-5661116;R-HSA-5661114;R-HSA-4722133;R-HSA-4754181;R-HSA-4724279
R-HSA-9013106	RHOC GTPase cycle	16	79	0.00521728	0.00176882	0.020842	5	6	0.000430663	9606	Homo sapiens	Racgap1;Arhgef40;Arhgdia;Vamp3;Stk10;Bcr;Anln;Q68FM7;Pak1;Slk;Arhgap1;Myo9b;Pkn2;Arhgap32;Lbr;Tmpo		R-HSA-9013109;R-HSA-9013108;R-HSA-9714361;R-HSA-9013111;R-HSA-9013110
R-HSA-3899300	SUMOylation of transcription cofactors	11	44	0.00290582	0.00185329	0.020842	26	27	0.00193798	9606	Homo sapiens	Pcm1;Ncoa2;Ncor2;Npm1;Sin3a;Sumo1;Trim28;Mkl1;Ep300;Safb;Pias1		R-HSA-4085372;R-HSA-3296126;R-HSA-4090288;R-HSA-4085296;R-HSA-4090284;R-HSA-3903017;R-HSA-4085994;R-HSA-4086059;R-HSA-4085992;R-HSA-3900194;R-HSA-4085347;R-HSA-3900070;R-HSA-3108209;R-HSA-3899291;R-HSA-5228521;R-HSA-3900177;R-HSA-4086036;R-HSA-3927824;R-HSA-3927959;R-HSA-4085331;R-HSA-3900047;R-HSA-3927886;R-HSA-4086088;R-HSA-4085318;R-HSA-4086083;R-HSA-3782535
R-HSA-162909	Host Interactions of HIV factors	25	151	0.00997226	0.00189473	0.020842	19	54	0.00387597	9606	Homo sapiens	Ndc1;Nup93;Npm1;Psma5;Psmd2;Psmd4;Nup35;Nup98;Mtor;Pom121;Q8CIC2;Nup107;Ranbp2;Nup214;Banf1;Nup155;Nup133;Tpr;Elmo1;Nup153;Psip1;Emb;Hmga1;Pak2		R-HSA-180739;R-HSA-180736;R-HSA-180710;R-HSA-165028;R-HSA-165034;R-HSA-180622;R-HSA-164943;R-HSA-165043;R-HSA-180627;R-HSA-180630;R-HSA-165047;R-HSA-180885;R-HSA-180725;R-HSA-180603;R-HSA-180728;R-HSA-200952;R-HSA-165055;R-HSA-180732;R-HSA-180573
R-HSA-3232118	SUMOylation of transcription factors	7	20	0.00132083	0.00199769	0.0219746	11	11	0.000789549	9606	Homo sapiens	Tfap2c;Mta1;Sumo1;Sp1;Mdm2;P70399;Pias1		R-HSA-3234081;R-HSA-3968414;R-HSA-6804468;R-HSA-3232162;R-HSA-3247493;R-HSA-3234084;R-HSA-2997723;R-HSA-2997706;R-HSA-4090281;R-HSA-3465545;R-HSA-3234094
R-HSA-1362300	Transcription of E2F targets under negative control by p107 (RBL1) and p130 (RBL2) in complex with HDAC1	7	20	0.00132083	0.00199769	0.0219746	8	8	0.000574218	9606	Homo sapiens	Lin54;Rbl1;Lin37;Hdac1;Cdk1;Tfdp1		R-HSA-8964588;R-HSA-8961934;R-HSA-8978926;R-HSA-8964561;R-HSA-8964513;R-HSA-8964580;R-HSA-8964550;R-HSA-8964567
R-HSA-5250913	Positive epigenetic regulation of rRNA expression	16	80	0.00528332	0.00200107	0.0220117	6	7	0.00050244	9606	Homo sapiens	Twistnb;Baz1b;H3f3b;H2afx;Ep300;Sf3b1;Mta1;Chd3;Chd4;Hdac1;Mybbp1a;Ddx21;Gatad2a;Gatad2b;Mta3		R-HSA-427383;R-HSA-5250930;R-HSA-5250947;R-HSA-427404;R-HSA-5250938;R-HSA-427336
R-HSA-9725370	Signaling by ALK fusions and activated point mutants	14	66	0.00435874	0.00220546	0.02426	26	29	0.00208154	9606	Homo sapiens	Mecp2;Npm1;Rps6;Eif2ak3;Frs2;Zc3hc1;Lmo7;Mtor;Ranbp2;Tfg;Tpr;Stat3;Rrbp1;Ppfibp1		R-HSA-9712084;R-HSA-9700181;R-HSA-9712085;R-HSA-9712086;R-HSA-9712087;R-HSA-9712081;R-HSA-9725009;R-HSA-9712082;R-HSA-9700179;R-HSA-9712083;R-HSA-9700190;R-HSA-9725342;R-HSA-9725023;R-HSA-9712088;R-HSA-9725338;R-HSA-9710917;R-HSA-9710914;R-HSA-9724099;R-HSA-9712078;R-HSA-9701903;R-HSA-9712079;R-HSA-9701810;R-HSA-9725030;R-HSA-9700193;R-HSA-9725345;R-HSA-9725357
R-HSA-9700206	Signaling by ALK in cancer	14	66	0.00435874	0.00220546	0.02426	27	37	0.00265576	9606	Homo sapiens	Mecp2;Npm1;Rps6;Eif2ak3;Frs2;Zc3hc1;Lmo7;Mtor;Ranbp2;Tfg;Tpr;Stat3;Rrbp1;Ppfibp1		R-HSA-9712084;R-HSA-9700181;R-HSA-9712085;R-HSA-9712086;R-HSA-9712087;R-HSA-9712081;R-HSA-9725009;R-HSA-9712082;R-HSA-9700179;R-HSA-9712083;R-HSA-9700190;R-HSA-9725342;R-HSA-9725023;R-HSA-9712088;R-HSA-9725338;R-HSA-9710917;R-HSA-9710914;R-HSA-9724099;R-HSA-9712078;R-HSA-9701903;R-HSA-9712079;R-HSA-9701810;R-HSA-9725030;R-HSA-9700193;R-HSA-9725345;R-HSA-9700131;R-HSA-9725357
R-HSA-5685938	HDR through Single Strand Annealing (SSA)	10	39	0.00257562	0.0024476	0.0269237	4	6	0.000430663	9606	Homo sapiens	Wrn;Blm;Bach1;Brca1;Exo1;Ercc4;Topbp1;Mre11a;Atm;Brip1;Bard1		R-HSA-5686642;R-HSA-5686657;R-HSA-5693564;R-HSA-5693580
R-HSA-9013424	RHOV GTPase cycle	10	39	0.00257562	0.0024476	0.0269237	1	2	0.000143554	9606	Homo sapiens	Arhgef7;Usp9x;Pak1;Arhgap12;Wasl;Sptbn1;Pak2;Git1;Myo9a;Pak4		R-HSA-9018794
R-HSA-3371453	Regulation of HSF1-mediated heat shock response	20	113	0.00746269	0.00246598	0.0271258	9	14	0.00100488	9606	Homo sapiens	Ndc1;Nup93;Nup35;Nup98;Mtor;Hspa12b;Pom121;Q8CIC2;Nup107;Ranbp2;Nup214;Bag3;Nup155;Nup133;Tpr;Hspb1;Nup153;Sirt1;Atm		R-HSA-3371537;R-HSA-5251955;R-HSA-5251942;R-HSA-5251959;R-HSA-3371467;R-HSA-5252041;R-HSA-3371567;R-HSA-3371518;R-HSA-5252079
R-HSA-5693606	DNA Double Strand Break Response	15	75	0.00495311	0.00271592	0.029437	45	48	0.00344531	9606	Homo sapiens	Mdc1;Herc2;Baz1b;Sumo1;H2afx;Chek2;Whsc1;Kdm4b;Bard1;Ubxn1;Brca1;Fam175a;Uimc1;Atm;Mre11a		R-HSA-5683735;R-HSA-5682967;R-HSA-69891;R-HSA-5682965;R-HSA-5683986;R-HSA-5683792;R-HSA-5693598;R-HSA-5682588;R-HSA-5682586;R-HSA-5683930;R-HSA-5683801;R-HSA-3785768;R-HSA-9700998;R-HSA-5682629;R-HSA-5683077;R-HSA-5659781;R-HSA-5693583;R-HSA-5683405;R-HSA-9701000;R-HSA-9701003;R-HSA-5686578;R-HSA-75172;R-HSA-5682992;R-HSA-75174;R-HSA-5693566;R-HSA-5683774;R-HSA-5683967;R-HSA-5683964;R-HSA-5682044…
R-HSA-9013026	RHOB GTPase cycle	15	75	0.00495311	0.00271592	0.029437	4	6	0.000430663	9606	Homo sapiens	Racgap1;Rhpn2;Vamp3;Stk10;Bcr;Anln;Q68FM7;Pak1;Slk;Arhgap1;Myo9b;Pkn2;Ect2;Arhgap32;Myo9a		R-HSA-9013023;R-HSA-9013022;R-HSA-9013024;R-HSA-9690493
R-HSA-9697154	Disorders of Nervous System Development	6	16	0.00105666	0.0029437	0.029437	5	5	0.000358886	9606	Homo sapiens	Ncor1;Mecp2;Ncor2;Sin3a;Hdac1		R-HSA-9005561;R-HSA-9022462;R-HSA-9005585;R-HSA-9022465;R-HSA-9023461
R-HSA-9005895	Pervasive developmental disorders	6	16	0.00105666	0.0029437	0.029437	5	5	0.000358886	9606	Homo sapiens	Ncor1;Mecp2;Ncor2;Sin3a;Hdac1		R-HSA-9005561;R-HSA-9022462;R-HSA-9005585;R-HSA-9022465;R-HSA-9023461
R-HSA-9675151	Disorders of Developmental Biology	6	16	0.00105666	0.0029437	0.029437	5	5	0.000358886	9606	Homo sapiens	Ncor1;Mecp2;Ncor2;Sin3a;Hdac1		R-HSA-9005561;R-HSA-9022462;R-HSA-9005585;R-HSA-9022465;R-HSA-9023461
R-HSA-9005891	Loss of function of MECP2 in Rett syndrome	6	16	0.00105666	0.0029437	0.029437	5	5	0.000358886	9606	Homo sapiens	Ncor1;Mecp2;Ncor2;Sin3a;Hdac1		R-HSA-9005561;R-HSA-9022462;R-HSA-9005585;R-HSA-9022465;R-HSA-9023461
R-HSA-69275	G2/M Transition	31	212	0.0140008	0.00381236	0.0381236	58	78	0.00559862	9606	Homo sapiens	Nedd1;Psma5;Bora;Clasp1;Ep300;Mnat1;Wtip;Ajuba;Hsp90aa1;Pcm1;Emb;Psmd2;Psmd4;Gtse1;Lcmt1;Hsp90ab1;Lin54;Tpx2;Cep135;Wee1;Cep63;Lin37;Cep131;Cdk2;Cdk1;Q6NV99;Cdkn1a;Csnk1d;Csnk1e;Cdk11b		R-HSA-380294;R-HSA-8852354;R-HSA-170116;R-HSA-380303;R-HSA-170126;R-HSA-8852362;R-HSA-170131;R-HSA-380311;R-HSA-156699;R-HSA-8853405;R-HSA-8854044;R-HSA-380455;R-HSA-3000335;R-HSA-3000327;R-HSA-170153;R-HSA-8853419;R-HSA-170158;R-HSA-170156;R-HSA-8854071;R-HSA-170161;R-HSA-4086410;R-HSA-170044;R-HSA-3000339;R-HSA-8852280;R-HSA-170055;R-HSA-170057;R-HSA-4088309;R-HSA-4088306;R-HSA-8852298;R-HSA-40…
R-HSA-5693571	Nonhomologous End-Joining (NHEJ)	12	56	0.00369832	0.00406383	0.0406383	7	13	0.000933104	9606	Homo sapiens	Q6PR54;Mdc1;Herc2;Brca1;Fam175a;H2afx;Xrcc4;Uimc1;Whsc1;Atm;Mre11a;Bard1		R-HSA-5693574;R-HSA-5686900;R-HSA-5693604;R-HSA-5686704;R-HSA-5687360;R-HSA-5693599;R-HSA-5686685
R-HSA-5693616	Presynaptic phase of homologous DNA pairing and strand exchange	10	42	0.00277374	0.00409723	0.0409723	5	7	0.00050244	9606	Homo sapiens	Wrn;Blm;Bach1;Brca2;Brca1;Exo1;Topbp1;Mre11a;Atm;Brip1;Bard1		R-HSA-9763137;R-HSA-5685341;R-HSA-5685242;R-HSA-9709273;R-HSA-5693561
R-HSA-176974	Unwinding of DNA	5	12	0.000792498	0.00417836	0.0417836	2	4	0.000287109	9606	Homo sapiens	Mcm7;Mcm3;Mcm4;Mcm6;Ccnl1;Mcm2		R-HSA-176942;R-HSA-169468
R-HSA-453274	Mitotic G2-G2/M phases	31	214	0.0141329	0.00434767	0.0433128	60	80	0.00574218	9606	Homo sapiens	Nedd1;Psma5;Bora;Clasp1;Ep300;Mnat1;Wtip;Ajuba;Hsp90aa1;Pcm1;Emb;Psmd2;Psmd4;Gtse1;Lcmt1;Hsp90ab1;Lin54;Tpx2;Cep135;Wee1;Cep63;Lin37;Cep131;Cdk2;Cdk1;Q6NV99;Cdkn1a;Csnk1d;Csnk1e;Cdk11b		R-HSA-380294;R-HSA-8852354;R-HSA-170116;R-HSA-380303;R-HSA-170126;R-HSA-8852362;R-HSA-170131;R-HSA-380311;R-HSA-156699;R-HSA-8853405;R-HSA-8854044;R-HSA-380455;R-HSA-3000335;R-HSA-187937;R-HSA-3000327;R-HSA-170153;R-HSA-8853419;R-HSA-170158;R-HSA-170156;R-HSA-8854071;R-HSA-170161;R-HSA-4086410;R-HSA-187959;R-HSA-170044;R-HSA-3000339;R-HSA-8852280;R-HSA-170055;R-HSA-170057;R-HSA-4088309;R-HSA-4088…
R-HSA-69242	S Phase	27	179	0.0118214	0.00446264	0.0433128	42	55	0.00394775	9606	Homo sapiens	Psma5;Mcm7;Pola1;Anapc1;Mnat1;Smc3;Wapl;Fzr1;Cdc23;Tfdp1;Rb1;Rfc1;Psmd2;Psmd4;Stag1;Ccnl1;Lin54;Wee1;Lin37;Cdk2;Mcm3;Cdk1;Mcm4;Pds5b;Mcm6;Cdkn1a;Pds5a;Smc1a;Mcm2		R-HSA-187520;R-HSA-174273;R-HSA-69063;R-HSA-69127;R-HSA-69005;R-HSA-69068;R-HSA-187916;R-HSA-68944;R-HSA-69074;R-HSA-69140;R-HSA-68948;R-HSA-198613;R-HSA-174164;R-HSA-69015;R-HSA-68950;R-HSA-69142;R-HSA-69144;R-HSA-69016;R-HSA-8848414;R-HSA-2473151;R-HSA-69019;R-HSA-187934;R-HSA-174110;R-HSA-69152;R-HSA-2468039;R-HSA-187552;R-HSA-174054;R-HSA-2473152;R-HSA-2468041;R-HSA-176942;R-HSA-187948;R-HSA-…
R-HSA-68962	Activation of the pre-replicative complex	9	36	0.00237749	0.00463023	0.0433128	8	9	0.000645995	9606	Homo sapiens	Mcm7;Pola1;Cdk2;Mcm3;Mcm4;Mcm6;Dbf4;Mcm10;Ccnl1;Mcm2		R-HSA-68960;R-HSA-68914;R-HSA-68917;R-HSA-68916;R-HSA-68919;R-HSA-68918;R-HSA-68954;R-HSA-68940
R-HSA-9008059	Interleukin-37 signaling	9	36	0.00237749	0.00463023	0.0433128	2	14	0.00100488	9606	Homo sapiens	Stat3;Ptpn23;Ptpn12;Ptpn2;Ptpn14		R-HSA-9008894;R-HSA-9009072
R-HSA-8980692	RHOA GTPase cycle	24	154	0.0101704	0.00481253	0.0433128	5	6	0.000430663	9606	Homo sapiens	Tiam1;Arhgef7;Scfd1;Racgap1;Arhgef40;Rhpn2;Arhgdia;Vamp3;Stk10;Bcr;Anln;Farp1;Q68FM7;Pak1;Slk;Arhgap1;Arhgap11a;Myo9b;Pkn2;Ect2;Arhgap32;Lbr;Myo9a;Tmpo		R-HSA-9013004;R-HSA-9013009;R-HSA-8980691;R-HSA-9012835;R-HSA-8981637
R-HSA-195258	RHO GTPase Effectors	43	326	0.0215295	0.00481302	0.0433171	58	113	0.00811082	9606	Homo sapiens	Kif18a;Srgap2;H2afx;Clasp1;Spdl1;Nup98;Kdm4c;Dync1li2;Dync1li1;Ercc6l;Ahctf1;Edc4;Nup107;Pak1;Ncoa2;Klc3;Pdpk1;Zw10;Emb;Pak2;Baiap2;Cdc20;Mapk14;Cenpc1;H3f3b;Mkl1;Incenp;Ctnna1;Wasl;Rhpn2;Cttn;Cenpu;Kif4;Cenpt;Ranbp2;Ppp2r5e;Abi2;Limk1;Nup133;Bub1b;Flna;Pkn2		R-HSA-2029469;R-HSA-2029466;R-HSA-5671763;R-HSA-5668947;R-HSA-5623632;R-HSA-5666129;R-HSA-2029465;R-HSA-5666001;R-HSA-419087;R-HSA-2029460;R-HSA-5667037;R-HSA-2029456;R-HSA-5666008;R-HSA-5625797;R-HSA-5625796;R-HSA-9626880;R-HSA-5668932;R-HSA-5671749;R-HSA-5623622;R-HSA-5667008;R-HSA-5665998;R-HSA-5665999;R-HSA-2197691;R-HSA-2197690;R-HSA-3928608;R-HSA-5625717;R-HSA-8981931;R-HSA-5666160;R-HSA-56…
R-HSA-168255	Influenza Infection	29	198	0.0130762	0.0049036	0.0441324	10	59	0.00423486	9606	Homo sapiens	Rpl4;Nup93;Polr2a;Cry2;Nup35;Nup98;Mtor;Hsp90aa1;Pom121;Q8CIC2;Nup107;Tpr;Rpl12;Rps2;Emb;Gtf2f1;Ndc1;Rps3a1;Rps28;Rps6;Rplp2;Ranbp2;Nup214;Nup155;Nup133;Nup153;Sos1		R-HSA-192627;R-HSA-168880;R-HSA-192704;R-HSA-168337;R-HSA-168326;R-HSA-1176059;R-HSA-192841;R-HSA-168857;R-HSA-192830;R-HSA-192925
R-HSA-5685942	HDR through Homologous Recombination (HRR)	14	73	0.00482103	0.00527345	0.047461	17	21	0.00150732	9606	Homo sapiens	Blm;Bach1;Rfc1;Topbp1;Brip1;Bard1;Slx4;Wrn;Brca2;Exo1;Brca1;Rad51ap1;Atm;Mre11a;Palb2		R-HSA-5693620;R-HSA-5693589;R-HSA-5686483;R-HSA-5693584;R-HSA-5686398;R-HSA-5685341;R-HSA-5685242;R-HSA-9709273;R-HSA-5693593;R-HSA-5693561;R-HSA-5686469;R-HSA-5693539;R-HSA-9763137;R-HSA-5685838;R-HSA-5686410;R-HSA-5686475;R-HSA-5686440
R-HSA-176417	Phosphorylation of Emi1	4	8	0.000528332	0.00542859	0.0488573	2	2	0.000143554	9606	Homo sapiens	Fzr1;Cdk1;Fbxo5;Cdc20		R-HSA-174122;R-HSA-174174
R-HSA-9022537	Loss of MECP2 binding ability to the NCoR/SMRT complex	4	8	0.000528332	0.00542859	0.0488573	1	1	7.17772e-05	9606	Homo sapiens	Ncor1;Mecp2;Ncor2		R-HSA-9005585

## Sheet: LD-HD shared p-protein pathways
Pathway identifier	Pathway name	#Entities found	#Entities total	Entities ratio	Entities pValue	Entities FDR	#Reactions found	#Reactions total	Reactions ratio	Species identifier	Species name	Submitted entities found	Mapped entities	Found reaction identifiers
R-HSA-1640170	Cell Cycle	170	734	0.0484744	1.11022e-16	1.82521e-13	363	451	0.0323715	9606	Homo sapiens	Mdc1;Tuba1b;Ccne2;Clasp1;Mapk1;Nup35;Smc3;Mapk3;Tinf2;Hist1h3i;Myc;Akt1;Chmp2b;Rangap1;Nbn;Cdc23;Cdc20;Clip1;Espl1;Hsp90ab1;Lmna;Eml4;Rab1a;Ranbp2;Dkc1;Nup153;Hjurp;Q6NV99;Pcnt;Blm;Set;Bora;Pola2;Chek1;Nup50;Pola1;Tbcb;Dync1li2;Anapc1;Ajuba;Dync1li1;Bard1;Top3a;Ahctf1;Nup107;Orc1;Nup188;Tpr;Numa1;Q8K2Z4;Zwint;Ncapg;Chtf18;Ncaph;Acd;Plk1;Odf2;Gorasp2;Nek7;Clspn;Cdc7;Cdc6;Stag2;Ccnl1;Stag1;Tpx2;Cdk…		R-HSA-375302;R-HSA-156673;R-HSA-156678;R-HSA-8961678;R-HSA-69127;R-HSA-912389;R-HSA-156682;R-HSA-174088;R-HSA-187916;R-HSA-8961671;R-HSA-8961688;R-HSA-9647746;R-HSA-174097;R-HSA-912408;R-HSA-2545203;R-HSA-69140;R-HSA-69142;R-HSA-69144;R-HSA-156699;R-HSA-174104;R-HSA-174105;R-HSA-174110;R-HSA-187934;R-HSA-912429;R-HSA-69152;R-HSA-380455;R-HSA-3000335;R-HSA-187937;R-HSA-174119;R-HSA-9018017;R-HSA-1…
R-HSA-69278	Cell Cycle, Mitotic	137	596	0.0393607	8.91509e-14	7.3282e-11	286	352	0.0252656	9606	Homo sapiens	Tuba1b;Ccne2;Clasp1;Mapk1;Nup35;Smc3;Mapk3;Hist1h3i;Myc;Akt1;Chmp2b;Rangap1;Cdc23;Cdc20;Clip1;Espl1;Hsp90ab1;Lmna;Eml4;Rab1a;Ranbp2;Nup153;Q6NV99;Pcnt;Set;Bora;Pola2;Nup50;Pola1;Tbcb;Dync1li2;Anapc1;Ajuba;Dync1li1;Ahctf1;Nup107;Orc1;Nup188;Tpr;Numa1;Q8K2Z4;Zwint;Ncapg;Ncaph;Plk1;Odf2;Gorasp2;Nek7;Cdc7;Cdc6;Stag2;Ccnl1;Stag1;Tpx2;Cdk7;Cdk4;Cep131;Nup210;Cdk2;Cdk1;Pds5b;Pds5a;Tmpo;Nipbl;Dbf4;Phf8;P…		R-HSA-375302;R-HSA-156673;R-HSA-156678;R-HSA-8961678;R-HSA-69127;R-HSA-156682;R-HSA-174088;R-HSA-187916;R-HSA-8961671;R-HSA-8961688;R-HSA-9647746;R-HSA-174097;R-HSA-2545203;R-HSA-69140;R-HSA-69142;R-HSA-69144;R-HSA-156699;R-HSA-174104;R-HSA-174105;R-HSA-174110;R-HSA-187934;R-HSA-69152;R-HSA-380455;R-HSA-3000335;R-HSA-187937;R-HSA-174119;R-HSA-9018017;R-HSA-174122;R-HSA-174120;R-HSA-3000327;R-HSA-…
R-HSA-3108232	SUMO E3 ligases SUMOylate target proteins	60	183	0.0120856	2.73759e-12	1.5002e-09	83	131	0.00940281	9606	Homo sapiens	Mdc1;Sin3a;Nup35;Smc3;Safb;Pom121;Hdac2;Pcm1;Hdac1;Rangap1;Pias1;Sf1;Pias2;Ndc1;Clip1;Cdca8;Incenp;Mkl1;Casp8ap2;Ranbp2;Chd3;Top2b;Top2a;Nup153;Top1;Topors;Nup93;Herc2;Blm;Rnf168;Ncor2;Trim28;Nup50;Nup98;Zfp131;Nup107;Mta1;Dnmt3a;Sp1;Nup188;Tpr;Npm1;Cbx5;Dnmt3b;P70399;Stag2;Nop58;Stag1;Pml;Dnmt1;L3mbtl2;Brca1;Hnrnpc;Nup210;Nup133;Mdm2;Hnrnpk		R-HSA-4655431;R-HSA-4641350;R-HSA-4719436;R-HSA-4615872;R-HSA-4615873;R-HSA-4641345;R-HSA-4719424;R-HSA-4616015;R-HSA-4090288;R-HSA-4719448;R-HSA-3000383;R-HSA-5228508;R-HSA-6804468;R-HSA-4546385;R-HSA-4641362;R-HSA-4086059;R-HSA-4717521;R-HSA-4090408;R-HSA-4546386;R-HSA-4655440;R-HSA-4090281;R-HSA-4568914;R-HSA-4615889;R-HSA-3900194;R-HSA-4615900;R-HSA-3900070;R-HSA-4719447;R-HSA-4615910;R-HSA-5…
R-HSA-194315	Signaling by Rho GTPases	148	709	0.0468234	1.05516e-11	4.33669e-09	119	203	0.0145708	9606	Homo sapiens	Tuba1b;Clasp1;Mapk1;Ctnnb1;Mapk3;Gja1;Slk;Hist1h3i;Osbpl11;Rangap1;Phip;Arfgap2;Pias1;Men1;Cdc20;Slc4a7;Nisch;Clip1;Lamtor1;Pgrmc2;Akap12;Cfl1;Ctnna1;Cdc42ep4;Tex2;Hsp90ab1;Plxna1;Itsn1;Ranbp2;Arhgap1;E9Q394;Itsn2;Flna;Pkp4;Q8BTY2;Arhgef7;Syde2;Grb7;Tbcb;Dync1li2;Klc1;Myh10;Dync1li1;Q9DBR7;Ahctf1;Ppp1r14a;Nup107;Klc4;Klc2;Steap3;Dvl2;Zwint;Slc1a5;Scrib;Ect2;Nsfl1c;Plk1;Rhpn2;Sptbn1;Cpsf7;Hnrnpc;C…		R-HSA-3858489;R-HSA-3858495;R-HSA-5623632;R-HSA-5671763;R-HSA-5668947;R-HSA-5666129;R-HSA-9018766;R-HSA-419087;R-HSA-5671772;R-HSA-8981637;R-HSA-419083;R-HSA-9018758;R-HSA-9013145;R-HSA-9013144;R-HSA-5668932;R-HSA-9018778;R-HSA-5623622;R-HSA-5671749;R-HSA-9726848;R-HSA-9017488;R-HSA-9692809;R-HSA-3928608;R-HSA-9013143;R-HSA-9013161;R-HSA-5625717;R-HSA-8981931;R-HSA-9018794;R-HSA-5668978;R-HSA-969…
R-HSA-2990846	SUMOylation	60	192	0.01268	1.8066e-11	5.92565e-09	83	140	0.0100488	9606	Homo sapiens	Mdc1;Sin3a;Nup35;Smc3;Safb;Pom121;Hdac2;Pcm1;Hdac1;Rangap1;Pias1;Sf1;Pias2;Ndc1;Clip1;Cdca8;Incenp;Mkl1;Casp8ap2;Ranbp2;Chd3;Top2b;Top2a;Nup153;Top1;Topors;Nup93;Herc2;Blm;Rnf168;Ncor2;Trim28;Nup50;Nup98;Zfp131;Nup107;Mta1;Dnmt3a;Sp1;Nup188;Tpr;Npm1;Cbx5;Dnmt3b;P70399;Stag2;Nop58;Stag1;Pml;Dnmt1;L3mbtl2;Brca1;Hnrnpc;Nup210;Nup133;Mdm2;Hnrnpk		R-HSA-4655431;R-HSA-4641350;R-HSA-4719436;R-HSA-4615872;R-HSA-4615873;R-HSA-4641345;R-HSA-4719424;R-HSA-4616015;R-HSA-4090288;R-HSA-4719448;R-HSA-3000383;R-HSA-5228508;R-HSA-6804468;R-HSA-4546385;R-HSA-4641362;R-HSA-4086059;R-HSA-4717521;R-HSA-4090408;R-HSA-4546386;R-HSA-4655440;R-HSA-4090281;R-HSA-4568914;R-HSA-4615889;R-HSA-3900194;R-HSA-4615900;R-HSA-3900070;R-HSA-4719447;R-HSA-4615910;R-HSA-5…
R-HSA-9716542	Signaling by Rho GTPases, Miro GTPases and RHOBTB3	148	725	0.0478801	4.96462e-11	1.36031e-08	119	212	0.0152168	9606	Homo sapiens	Tuba1b;Clasp1;Mapk1;Ctnnb1;Mapk3;Gja1;Slk;Hist1h3i;Osbpl11;Rangap1;Phip;Arfgap2;Pias1;Men1;Cdc20;Slc4a7;Nisch;Clip1;Lamtor1;Pgrmc2;Akap12;Cfl1;Ctnna1;Cdc42ep4;Tex2;Hsp90ab1;Plxna1;Itsn1;Ranbp2;Arhgap1;E9Q394;Itsn2;Flna;Pkp4;Q8BTY2;Arhgef7;Syde2;Grb7;Tbcb;Dync1li2;Klc1;Myh10;Dync1li1;Q9DBR7;Ahctf1;Ppp1r14a;Nup107;Klc4;Klc2;Steap3;Dvl2;Zwint;Slc1a5;Scrib;Ect2;Nsfl1c;Plk1;Rhpn2;Sptbn1;Cpsf7;Hnrnpc;C…		R-HSA-3858489;R-HSA-3858495;R-HSA-5623632;R-HSA-5671763;R-HSA-5668947;R-HSA-5666129;R-HSA-9018766;R-HSA-419087;R-HSA-5671772;R-HSA-8981637;R-HSA-419083;R-HSA-9018758;R-HSA-9013145;R-HSA-9013144;R-HSA-5668932;R-HSA-9018778;R-HSA-5623622;R-HSA-5671749;R-HSA-9726848;R-HSA-9017488;R-HSA-9692809;R-HSA-3928608;R-HSA-9013143;R-HSA-9013161;R-HSA-5625717;R-HSA-8981931;R-HSA-9018794;R-HSA-5668978;R-HSA-969…
R-HSA-72203	Processing of Capped Intron-Containing Pre-mRNA	71	259	0.0171047	8.45433e-11	1.97831e-08	32	32	0.00229687	9606	Homo sapiens	Prpf6;Ctnnbl1;Rnps1;Pcf11;Cdc5l;Prpf31;Nup35;Ybx1;Pom121;Srsf1;Prpf40a;Thoc2;G3X8X0;Hnrnpa2b1;Gtf2f1;Rbm5;U2surp;Sf1;Srsf9;Ndc1;Slbp;Srsf7;Srsf6;Srsf5;Pcbp1;Srsf3;Snrnp70;Srrt;Sympk;Srsf11;Srsf10;Srrm1;Ranbp2;Nup153;Usp39;Zc3h11a;Srrm2;Nup93;Dhx9;Wtap;Polr2a;Nup50;Fip1l1;Hnrnpu;Papola;Nup98;Rbm10;Nup107;Ddx39;Nup188;U2af2;Ncbp1;Tpr;Cstf2t;Sap130;Odf2;Nhp2l1;Tra2b;Sf3b1;Sf3b2;Zrsr2;Snw1;Cpsf7;Ddx2…		R-HSA-8849157;R-HSA-72130;R-HSA-159046;R-HSA-75079;R-HSA-159050;R-HSA-75081;R-HSA-75080;R-HSA-72139;R-HSA-75083;R-HSA-75082;R-HSA-72143;R-HSA-111439;R-HSA-77587;R-HSA-158481;R-HSA-158484;R-HSA-75097;R-HSA-75096;R-HSA-75098;R-HSA-77594;R-HSA-72095;R-HSA-72160;R-HSA-72103;R-HSA-72231;R-HSA-72107;R-HSA-158441;R-HSA-158447;R-HSA-72180;R-HSA-156661;R-HSA-72185;R-HSA-72124;R-HSA-72127;R-HSA-159101
R-HSA-72202	Transport of Mature Transcript to Cytoplasm	34	90	0.00594373	4.95434e-09	9.10963e-07	13	13	0.000933104	9606	Homo sapiens	Nup93;Rnps1;Nup50;Fip1l1;Nup35;Nup98;Pom121;Nup107;Ddx39;Nup188;U2af2;Tpr;Ncbp1;Srsf1;Thoc2;Srsf9;Ndc1;Slbp;Srsf7;Srsf6;Srsf5;Srsf3;Sympk;Srsf11;Srrm1;Ranbp2;Nup210;Nup133;Nup153;Casc3;Zc3h11a		R-HSA-159046;R-HSA-159050;R-HSA-158441;R-HSA-158447;R-HSA-111439;R-HSA-77587;R-HSA-158481;R-HSA-158484;R-HSA-75097;R-HSA-75096;R-HSA-75098;R-HSA-77594;R-HSA-159101
R-HSA-3247509	Chromatin modifying enzymes	66	258	0.0170387	5.55465e-09	9.10963e-07	72	85	0.00610106	9606	Homo sapiens	Atf2;Suv39h2;Ep400;Kdm4c;Phf8;Hdac2;Pbrm1;Ing5;Phf20;Hist1h3i;Trrap;Hdac1;Q8CHK4;Kat7;Arid5b;Yeats2;Aebp2;Msl3;Q6XZL8;Whsc1l1;Kdm5b;Chd3;Chd4;Bin1;Atf7ip;Arid4b;Smarca4;Ehmt1;Hcfc1;Ncor1;Brwd3;Ncor2;Brwd1;Kansl3;Kansl1;H2afx;Kdm2a;Setd2;Rest;Mta1;Setd1a;Dnmt3a;Setd6;Nsd1;Jade1;Brd8;Morf4l2;Jade3;F8VPQ2;Sap130;Mbd3;Mrgbp;Kat6b;Rbbp7;Kdm3b;Kmt2d;Mcrs1;Cdk4;Kmt2a;Kmt2b;Smarcc1;Gatad2a;Gatad2b;Ezh2;H…		R-HSA-5159245;R-HSA-5205824;R-HSA-5144542;R-HSA-5661122;R-HSA-5661123;R-HSA-5661120;R-HSA-5661121;R-HSA-5159250;R-HSA-4722133;R-HSA-5229010;R-HSA-5205867;R-HSA-5216234;R-HSA-5634802;R-HSA-3215385;R-HSA-3321883;R-HSA-5205861;R-HSA-5638141;R-HSA-5649764;R-HSA-9679787;R-HSA-3697920;R-HSA-3318415;R-HSA-4827383;R-HSA-3318413;R-HSA-4827382;R-HSA-8865605;R-HSA-4754187;R-HSA-5244692;R-HSA-3321975;R-HSA-3…
R-HSA-4839726	Chromatin organization	66	258	0.0170387	5.55465e-09	9.10963e-07	72	85	0.00610106	9606	Homo sapiens	Atf2;Suv39h2;Ep400;Kdm4c;Phf8;Hdac2;Pbrm1;Ing5;Phf20;Hist1h3i;Trrap;Hdac1;Q8CHK4;Kat7;Arid5b;Yeats2;Aebp2;Msl3;Q6XZL8;Whsc1l1;Kdm5b;Chd3;Chd4;Bin1;Atf7ip;Arid4b;Smarca4;Ehmt1;Hcfc1;Ncor1;Brwd3;Ncor2;Brwd1;Kansl3;Kansl1;H2afx;Kdm2a;Setd2;Rest;Mta1;Setd1a;Dnmt3a;Setd6;Nsd1;Jade1;Brd8;Morf4l2;Jade3;F8VPQ2;Sap130;Mbd3;Mrgbp;Kat6b;Rbbp7;Kdm3b;Kmt2d;Mcrs1;Cdk4;Kmt2a;Kmt2b;Smarcc1;Gatad2a;Gatad2b;Ezh2;H…		R-HSA-5159245;R-HSA-5205824;R-HSA-5144542;R-HSA-5661122;R-HSA-5661123;R-HSA-5661120;R-HSA-5661121;R-HSA-5159250;R-HSA-4722133;R-HSA-5229010;R-HSA-5205867;R-HSA-5216234;R-HSA-5634802;R-HSA-3215385;R-HSA-3321883;R-HSA-5205861;R-HSA-5638141;R-HSA-5649764;R-HSA-9679787;R-HSA-3697920;R-HSA-3318415;R-HSA-4827383;R-HSA-3318413;R-HSA-4827382;R-HSA-8865605;R-HSA-4754187;R-HSA-5244692;R-HSA-3321975;R-HSA-3…
R-HSA-68886	M Phase	91	416	0.0274733	1.44228e-08	2.149e-06	80	91	0.00653173	9606	Homo sapiens	Nipbl;Tuba1b;Clasp1;Mapk1;Nup35;Smc3;Mapk3;Phf8;Pom121;Ercc6l;Pcm1;Hist1h3i;Chmp2b;Rangap1;Emb;Cdc23;Mastl;Emd;Lbr;Cdc20;Ndc1;Csnk2b;Ofd1;Clip1;Espl1;Cdca8;Incenp;Ncapd2;Mcph1;Dync1i2;Kif4;Lmna;Eml4;Ranbp2;Rab1a;Nup153;Kif23;Q6NV99;Csnk1d;Pcnt;Csnk1e;Nup93;Sgol1;Set;Nup50;H2afx;Kif20a;Tbcb;Fbxo5;Spdl1;Nup98;Dync1li2;Anapc1;Dync1li1;Ppp2r5a;Ahctf1;Nup107;Nup188;Tpr;Numa1;Q8K2Z4;Zwint;Ncapg;Ncaph;L…		R-HSA-2514854;R-HSA-9648017;R-HSA-375302;R-HSA-156673;R-HSA-2172194;R-HSA-156682;R-HSA-1638803;R-HSA-2990880;R-HSA-2294574;R-HSA-2990882;R-HSA-9615901;R-HSA-2984226;R-HSA-9647746;R-HSA-2520883;R-HSA-2545203;R-HSA-2294580;R-HSA-380316;R-HSA-2468287;R-HSA-2467775;R-HSA-2294590;R-HSA-2995376;R-HSA-9668405;R-HSA-2172678;R-HSA-174121;R-HSA-2422927;R-HSA-9668415;R-HSA-3000449;R-HSA-5244669;R-HSA-216807…
R-HSA-159236	Transport of Mature mRNA derived from an Intron-Containing Transcript	31	81	0.00534936	1.73258e-08	2.37364e-06	4	4	0.000287109	9606	Homo sapiens	Nup93;Rnps1;Nup50;Nup35;Nup98;Pom121;Nup107;Ddx39;Nup188;U2af2;Tpr;Ncbp1;Srsf1;Thoc2;Srsf9;Ndc1;Srsf7;Srsf6;Srsf5;Srsf3;Srsf11;Srrm1;Ranbp2;Nup210;Nup133;Nup153;Casc3;Zc3h11a		R-HSA-75097;R-HSA-75096;R-HSA-75098;R-HSA-159101
R-HSA-8953854	Metabolism of RNA	145	789	0.0521067	5.72464e-08	7.21304e-06	112	187	0.0134223	9606	Homo sapiens	Prpf6;Ctnnbl1;Rnps1;Khsrp;Rrp1;Nab1;Prpf31;Nup35;Rps10;Rrp9;Bysl;Zcchc11;Rpl30;Myc;Akt1;Prpf40a;Thoc2;Gtf2f1;Hnrnpa2b1;Ftsj3;U2surp;Sf1;Lsm11;Rnmt;Pcbp1;Srrt;Snrnp70;Rps6;Sympk;Ranbp2;Dkc1;Nsun2;Ncl;Xrn2;Nup153;Zc3h11a;Senp3;Set;Dhx9;Nup50;Nop2;Fip1l1;Hnrnpu;Papola;Rbm10;Exosc10;Nup107;Emg1;Nup188;Tpr;Smn1;Sap130;Cnot2;Odf2;Nhp2l1;Pno1;Pdcd11;Rpl27a;Skiv2l;Phax;Nop14;Pelp1;Zrsr2;Snw1;Cdk7;Cpsf7;P…		R-HSA-77069;R-HSA-77068;R-HSA-428296;R-HSA-77585;R-HSA-77073;R-HSA-77584;R-HSA-191763;R-HSA-77587;R-HSA-450580;R-HSA-77586;R-HSA-158481;R-HSA-429845;R-HSA-77077;R-HSA-77589;R-HSA-158484;R-HSA-77591;R-HSA-77078;R-HSA-77590;R-HSA-77081;R-HSA-77593;R-HSA-77592;R-HSA-77083;R-HSA-77594;R-HSA-77085;R-HSA-429860;R-HSA-927789;R-HSA-77090;R-HSA-450595;R-HSA-77095;R-HSA-72231;R-HSA-450592;R-HSA-77094;R-HSA…
R-HSA-72163	mRNA Splicing - Major Pathway	50	188	0.0124158	1.23129e-07	1.44061e-05	9	9	0.000645995	9606	Homo sapiens	Prpf6;Ctnnbl1;Rnps1;Pcf11;Cdc5l;Prpf31;Ybx1;Srsf1;Prpf40a;G3X8X0;Hnrnpa2b1;Gtf2f1;Rbm5;U2surp;Sf1;Srsf9;Srsf7;Srsf6;Srsf5;Pcbp1;Srsf3;Snrnp70;Srrt;Sympk;Srsf11;Srsf10;Srrm1;Usp39;Srrm2;Dhx9;Polr2a;Fip1l1;Hnrnpu;Papola;Rbm10;U2af2;Ncbp1;Cstf2t;Sap130;Odf2;Nhp2l1;Tra2b;Sf3b1;Sf3b2;Snw1;Cpsf7;Ddx23;Hnrnpc;Q9EQC8;Casc3;Hnrnpk		R-HSA-72160;R-HSA-72130;R-HSA-72231;R-HSA-156661;R-HSA-72139;R-HSA-72107;R-HSA-72124;R-HSA-72143;R-HSA-72127
R-HSA-9012999	RHO GTPase cycle	94	460	0.0303791	1.77316e-07	1.93275e-05	52	91	0.00653173	9606	Homo sapiens	Spata13;Peak1;Tuba1b;Gmip;Fam169a;Anln;Gja1;Arhgef16;Slk;Osbpl11;Rasal2;Phip;Arfgap2;Emd;Lbr;Arhgef18;Git1;Pias1;Dsp;Slc4a7;Nisch;Arhgap12;Lamtor1;Pgrmc2;Arhgap17;Akap12;Cdc42ep4;Tex2;Epha2;Hsp90ab1;Sptan1;Kidins220;Plxna1;Itsn1;Dock5;Srrm1;Dock6;Usp9x;Arhgap1;Dock7;E9Q394;Fnbp1;Itsn2;Pkp4;Q8BTY2;Grb7;Spen;Arhgef7;Syde2;Src;Gps1;Dock1;Add3;Fgd1;Q68FM7;Pak1;Fgd5;Steap3;Arhgap11a;Myo9b;Slc1a5;Scrib…		R-HSA-9013004;R-HSA-9018766;R-HSA-8981637;R-HSA-9018758;R-HSA-9013145;R-HSA-9013144;R-HSA-9014296;R-HSA-9018778;R-HSA-9726848;R-HSA-9013023;R-HSA-9013022;R-HSA-9714691;R-HSA-9013009;R-HSA-9696266;R-HSA-9017488;R-HSA-9692809;R-HSA-9696271;R-HSA-9693198;R-HSA-9013143;R-HSA-9014295;R-HSA-9014294;R-HSA-9696268;R-HSA-9013161;R-HSA-9018794;R-HSA-9693111;R-HSA-9714481;R-HSA-9018785;R-HSA-9014433;R-HSA-9…
R-HSA-4615885	SUMOylation of DNA replication proteins	22	50	0.00330207	2.01579e-07	2.05611e-05	7	8	0.000574218	9606	Homo sapiens	Ndc1;Nup93;Clip1;Cdca8;Nup50;Incenp;Nup35;Nup98;Pom121;Nup107;Ranbp2;Top2b;Nup210;Nup133;Nup188;Tpr;Top2a;Nup153;Rangap1;Top1		R-HSA-4641350;R-HSA-4615910;R-HSA-5228525;R-HSA-4641362;R-HSA-4641345;R-HSA-4641342;R-HSA-4655355
R-HSA-72172	mRNA Splicing	51	199	0.0131423	2.75846e-07	2.64812e-05	14	14	0.00100488	9606	Homo sapiens	Prpf6;Ctnnbl1;Rnps1;Pcf11;Cdc5l;Prpf31;Ybx1;Srsf1;Prpf40a;G3X8X0;Hnrnpa2b1;Gtf2f1;Rbm5;U2surp;Sf1;Srsf9;Srsf7;Srsf6;Srsf5;Pcbp1;Srsf3;Snrnp70;Srrt;Sympk;Srsf11;Srsf10;Srrm1;Usp39;Srrm2;Dhx9;Polr2a;Fip1l1;Hnrnpu;Papola;Rbm10;U2af2;Ncbp1;Cstf2t;Sap130;Odf2;Nhp2l1;Tra2b;Sf3b1;Sf3b2;Zrsr2;Snw1;Cpsf7;Ddx23;Hnrnpc;Q9EQC8;Casc3;Hnrnpk		R-HSA-72160;R-HSA-72130;R-HSA-75079;R-HSA-72231;R-HSA-75081;R-HSA-75080;R-HSA-72139;R-HSA-72107;R-HSA-75083;R-HSA-75082;R-HSA-72143;R-HSA-156661;R-HSA-72124;R-HSA-72127
R-HSA-69620	Cell Cycle Checkpoints	64	279	0.0184256	4.1991e-07	3.82118e-05	37	56	0.00401952	9606	Homo sapiens	Mdc1;Smg1;Ccne2;Clasp1;Dbf4;Ercc6l;Phf20;Q8CHK4;Rangap1;Nbn;Emb;Cdc23;Cdc20;Clip1;Rfc2;Cdca8;Incenp;Dync1i2;Kif4;Ranbp2;Mcm3;Mcm4;Mcm6;Mcm2;Herc2;Blm;Sgol1;Rnf168;Chek1;H2afx;Tbcb;Spdl1;Nup98;Dync1li2;Anapc1;Dync1li1;Ppp2r5a;Bard1;Top3a;Ahctf1;Nup107;Orc1;Zwint;Plk1;Cenpc1;Taok1;Nde1;Topbp1;Clspn;Psmd1;Cdc7;Cdc6;Gtse1;Ccnl1;Cenpu;Ppp2r5e;Brca1;Dlc1;Nup133;Cdk2;Mdm2;Uimc1;Cdk1;Atm;E9Q3P4		R-HSA-5683735;R-HSA-349444;R-HSA-69891;R-HSA-6799332;R-HSA-75010;R-HSA-8852354;R-HSA-170055;R-HSA-349455;R-HSA-176264;R-HSA-264458;R-HSA-6804724;R-HSA-170070;R-HSA-75028;R-HSA-187934;R-HSA-5633460;R-HSA-69600;R-HSA-6804741;R-HSA-141409;R-HSA-69604;R-HSA-176101;R-HSA-176298;R-HSA-6804879;R-HSA-6799246;R-HSA-141422;R-HSA-141423;R-HSA-141431;R-HSA-176116;R-HSA-8852337;R-HSA-349426;R-HSA-141429;R-HSA…
R-HSA-75153	Apoptotic execution phase	22	54	0.00356624	7.10899e-07	6.11373e-05	30	57	0.0040913	9606	Homo sapiens	Dsp;Cad;Acin1;Clspn;Ctnnb1;Kpna1;Sptan1;Add1;Lmna;Hist1h1b;Tjp1;Hist1h1c;Hist1h1a;Hist1h1d;Hist1h1e;Vim;Mapt;Dbnl;Pak2;Lmnb1;Tjp2;Plec		R-HSA-211651;R-HSA-211650;R-HSA-211712;R-HSA-211207;R-HSA-211206;R-HSA-351936;R-HSA-201608;R-HSA-202967;R-HSA-202966;R-HSA-202969;R-HSA-211224;R-HSA-201630;R-HSA-201629;R-HSA-201628;R-HSA-264871;R-HSA-211239;R-HSA-264865;R-HSA-201637;R-HSA-201636;R-HSA-9029667;R-HSA-350319;R-HSA-350318;R-HSA-211247;R-HSA-351913;R-HSA-211186;R-HSA-211191;R-HSA-211190;R-HSA-211193;R-HSA-351871;R-HSA-211583
R-HSA-212165	Epigenetic regulation of gene expression	39	139	0.00917976	8.20269e-07	6.7262e-05	30	34	0.00244042	9606	Homo sapiens	Taf1d;Baz1b;Sin3a;Taf1c;H2afx;Jarid2;Rrp8;Hdac2;Mta1;Dnmt3a;Hist1h3i;Hdac1;Sap130;Dnmt3l;Mbd3;Twistnb;Aebp2;Tet2;Rbbp7;Tet1;Dnmt3b;Polr1e;Sf3b1;Gsk3b;Dnmt1;Cdk7;Chd3;Uhrf1;Chd4;Bin1;Arid4b;Mybbp1a;Ddx21;Gatad2a;Gatad2b;Smarca5;Ezh2		R-HSA-5334097;R-HSA-5334160;R-HSA-427527;R-HSA-5334099;R-HSA-5334164;R-HSA-427404;R-HSA-433672;R-HSA-427336;R-HSA-427528;R-HSA-427337;R-HSA-5250947;R-HSA-5334151;R-HSA-5220952;R-HSA-427409;R-HSA-5221014;R-HSA-5334152;R-HSA-212252;R-HSA-427366;R-HSA-5250930;R-HSA-212263;R-HSA-5096488;R-HSA-5211239;R-HSA-5250938;R-HSA-5227490;R-HSA-212269;R-HSA-5220990;R-HSA-427383;R-HSA-5334179;R-HSA-427514;R-HSA-…
R-HSA-68875	Mitotic Prophase	38	135	0.0089156	1.04599e-06	8.15872e-05	30	34	0.00244042	9606	Homo sapiens	Nup93;Set;Nup50;H2afx;Mapk1;Nup35;Nup98;Mapk3;Phf8;Pom121;Nup107;Hist1h3i;Nup188;Tpr;Numa1;Mastl;Emd;Lmnb1;Ndc1;Plk1;Gorasp2;Nek7;Mcph1;Lmna;Ranbp2;Rbm39;Rab1a;Ensa;Nup210;Nup133;Nup153;Cdk1;Tmpo		R-HSA-2245218;R-HSA-2288097;R-HSA-2172194;R-HSA-5229194;R-HSA-5195402;R-HSA-2993898;R-HSA-2990880;R-HSA-2294574;R-HSA-2990882;R-HSA-2984226;R-HSA-2294580;R-HSA-2294590;R-HSA-2980720;R-HSA-2430533;R-HSA-2430535;R-HSA-2314566;R-HSA-2172678;R-HSA-2314569;R-HSA-2294600;R-HSA-2422927;R-HSA-5244669;R-HSA-2168079;R-HSA-2214351;R-HSA-2984258;R-HSA-2984220;R-HSA-2429719;R-HSA-380278;R-HSA-2301205;R-HSA-21…
R-HSA-2980766	Nuclear Envelope Breakdown	24	65	0.0042927	1.246e-06	8.85905e-05	10	13	0.000933104	9606	Homo sapiens	Ndc1;Nup93;Plk1;Nup50;Nek7;Nup35;Nup98;Lmna;Pom121;Nup107;Ranbp2;Rbm39;Nup210;Nup133;Nup188;Tpr;Nup153;Cdk1;Emd;Lmnb1;Tmpo		R-HSA-2984220;R-HSA-5229194;R-HSA-5195402;R-HSA-2993898;R-HSA-2990880;R-HSA-5244669;R-HSA-2980720;R-HSA-2990882;R-HSA-2984226;R-HSA-2984258
R-HSA-3232142	SUMOylation of ubiquitinylation proteins	19	43	0.00283978	1.24775e-06	8.85905e-05	2	3	0.000215332	9606	Homo sapiens	Ndc1;Nup93;Nup50;Nup35;Nup98;Pml;Pom121;Nup107;Ranbp2;Nup210;Nup133;Nup188;Tpr;Mdm2;Nup153;Pias1;Pias2		R-HSA-5228523;R-HSA-3000434
R-HSA-68877	Mitotic Prometaphase	51	211	0.0139348	1.45781e-06	9.91311e-05	20	20	0.00143554	9606	Homo sapiens	Tuba1b;Clasp1;Smc3;Ercc6l;Pcm1;Rangap1;Emb;Cdc20;Csnk2b;Ofd1;Clip1;Cdca8;Incenp;Ncapd2;Dync1i2;Kif4;Eml4;Ranbp2;Q6NV99;Csnk1d;Pcnt;Csnk1e;Sgol1;Tbcb;Spdl1;Nup98;Dync1li2;Dync1li1;Ppp2r5a;Ahctf1;Nup107;Numa1;Q8K2Z4;Zwint;Ncapg;Ncaph;Plk1;Odf2;Cenpc1;Taok1;Nde1;Nek7;Stag2;Stag1;Cenpu;Ppp2r5e;Dlc1;Nup133;Cep131;Cdk1;Pds5b;E9Q3P4;Pds5a		R-HSA-2514854;R-HSA-2468293;R-HSA-9648114;R-HSA-9648017;R-HSA-375302;R-HSA-2545253;R-HSA-156682;R-HSA-1638803;R-HSA-9648089;R-HSA-2529015;R-HSA-2466068;R-HSA-9647746;R-HSA-2484822;R-HSA-2520883;R-HSA-2467794;R-HSA-380316;R-HSA-380508;R-HSA-2468287;R-HSA-2529020;R-HSA-1638821
R-HSA-6796648	TP53 Regulates Transcription of DNA Repair Genes	28	86	0.00567957	1.89724e-06	0.000123321	7	17	0.00122021	9606	Homo sapiens	Atf2;Mdc1;Jun;Polr2a;Chek1;Tcea1;Tceb3;Nelfa;Nelfe;Fanci;Ctdp1;Cdk7;Cdk13;Ssrp1;Brca1;Cdk12;Q69ZA1;Atm;Gtf2f1		R-HSA-6797606;R-HSA-6797090;R-HSA-6797616;R-HSA-6797712;R-HSA-6806412;R-HSA-6797100;R-HSA-6806394
R-HSA-162587	HIV Life Cycle	44	175	0.0115573	2.83505e-06	0.000178608	68	117	0.00839793	9606	Homo sapiens	Nup93;Polr2a;Nup50;Tceb3;Nup35;Nelfa;Nup98;Nelfe;Pom121;Nup107;Pcm1;Ctdp1;Nup188;Tpr;Ncbp1;Nedd4l;Chmp2b;Rangap1;Emb;Gtf2f1;Ndc1;Rnmt;Tcea1;Kpna1;Ranbp2;Cdk7;Ranbp1;Ssrp1;Sub1;Nup210;Nup133;Nmt2;Nup153;Nmt1;Taf7;Taf6;Psip1;Hmga1;Taf3;Gtf2e2;Taf1		R-HSA-180739;R-HSA-8951690;R-HSA-175108;R-HSA-3159227;R-HSA-167181;R-HSA-175117;R-HSA-175250;R-HSA-167191;R-HSA-180885;R-HSA-167192;R-HSA-171288;R-HSA-162590;R-HSA-167196;R-HSA-167197;R-HSA-9613490;R-HSA-164514;R-HSA-167459;R-HSA-167072;R-HSA-167076;R-HSA-165028;R-HSA-167077;R-HSA-9613498;R-HSA-164522;R-HSA-165034;R-HSA-167083;R-HSA-167087;R-HSA-167084;R-HSA-167468;R-HSA-167085;R-HSA-167090;R-HSA…
R-HSA-73856	RNA Polymerase II Transcription Termination	24	69	0.00455686	3.38672e-06	0.00019594	4	4	0.000287109	9606	Homo sapiens	Srsf9;Slbp;Srsf7;Lsm11;Srsf6;Srsf5;Rnps1;Pcf11;Srsf3;Fip1l1;Sympk;Papola;Srsf11;Srrm1;Cpsf7;Ddx39;U2af2;Ncbp1;Srsf1;Casc3;Thoc2;Cstf2t;Zc3h11a		R-HSA-77586;R-HSA-72180;R-HSA-77592;R-HSA-111437
R-HSA-141424	Amplification of signal from the kinetochores	29	94	0.0062079	3.49892e-06	0.00019594	4	4	0.000287109	9606	Homo sapiens	Sgol1;Clasp1;Spdl1;Nup98;Tbcb;Dync1li2;Ppp2r5a;Dync1li1;Ercc6l;Ahctf1;Nup107;Rangap1;Zwint;Emb;Cdc20;Clip1;Plk1;Cenpc1;Taok1;Cdca8;Nde1;Incenp;Dync1i2;Cenpu;Kif4;Ranbp2;Ppp2r5e;Dlc1;Nup133;E9Q3P4		R-HSA-141409;R-HSA-141431;R-HSA-141422;R-HSA-141439
R-HSA-141444	Amplification of signal from unattached kinetochores via a MAD2 inhibitory signal	29	94	0.0062079	3.49892e-06	0.00019594	4	4	0.000287109	9606	Homo sapiens	Sgol1;Clasp1;Spdl1;Nup98;Tbcb;Dync1li2;Ppp2r5a;Dync1li1;Ercc6l;Ahctf1;Nup107;Rangap1;Zwint;Emb;Cdc20;Clip1;Plk1;Cenpc1;Taok1;Cdca8;Nde1;Incenp;Dync1i2;Cenpu;Kif4;Ranbp2;Ppp2r5e;Dlc1;Nup133;E9Q3P4		R-HSA-141409;R-HSA-141431;R-HSA-141422;R-HSA-141439
R-HSA-72187	mRNA 3'-end processing	22	60	0.00396249	3.77517e-06	0.000203859	3	3	0.000215332	9606	Homo sapiens	Srsf9;Srsf7;Srsf6;Srsf5;Rnps1;Pcf11;Srsf3;Fip1l1;Sympk;Papola;Srsf11;Srrm1;Cpsf7;Ddx39;U2af2;Ncbp1;Srsf1;Casc3;Thoc2;Cstf2t;Zc3h11a		R-HSA-8849157;R-HSA-72180;R-HSA-72185
R-HSA-162599	Late Phase of HIV Life Cycle	41	160	0.0105666	3.9055e-06	0.000206991	58	78	0.00559862	9606	Homo sapiens	Nup93;Polr2a;Nup50;Tceb3;Nup35;Nelfa;Nup98;Nelfe;Pom121;Nup107;Pcm1;Ctdp1;Nup188;Tpr;Ncbp1;Nedd4l;Chmp2b;Rangap1;Emb;Gtf2f1;Ndc1;Rnmt;Tcea1;Ranbp2;Cdk7;Ranbp1;Ssrp1;Sub1;Nup210;Nup133;Nmt2;Nup153;Nmt1;Taf7;Taf6;Taf3;Gtf2e2;Taf1		R-HSA-180739;R-HSA-3159227;R-HSA-167181;R-HSA-167191;R-HSA-180885;R-HSA-167192;R-HSA-171288;R-HSA-167196;R-HSA-167197;R-HSA-9613490;R-HSA-167459;R-HSA-167072;R-HSA-167076;R-HSA-165028;R-HSA-167077;R-HSA-9613498;R-HSA-165034;R-HSA-167083;R-HSA-167087;R-HSA-167084;R-HSA-167468;R-HSA-167085;R-HSA-167090;R-HSA-167474;R-HSA-165043;R-HSA-167089;R-HSA-167478;R-HSA-165047;R-HSA-167477;R-HSA-167098;R-HSA-…
R-HSA-159234	Transport of Mature mRNAs Derived from Intronless Transcripts	19	47	0.00310395	4.40055e-06	0.000215627	9	9	0.000645995	9606	Homo sapiens	Ndc1;Slbp;Nup93;Nup50;Fip1l1;Sympk;Nup35;Nup98;Pom121;Nup107;Ranbp2;Nup210;Nup133;Nup188;Ncbp1;Tpr;Nup153		R-HSA-77587;R-HSA-158481;R-HSA-159046;R-HSA-158484;R-HSA-159050;R-HSA-158441;R-HSA-77594;R-HSA-158447;R-HSA-111439
R-HSA-177243	Interactions of Rev with host cellular proteins	19	47	0.00310395	4.40055e-06	0.000215627	12	16	0.00114844	9606	Homo sapiens	Ndc1;Nup93;Npm1;Nup50;Nup35;Nup98;Pom121;Nup107;Ranbp2;Ranbp1;Nup210;Nup133;Nup188;Tpr;Nup153;Rangap1;Emb		R-HSA-180739;R-HSA-165043;R-HSA-180736;R-HSA-180710;R-HSA-165047;R-HSA-165028;R-HSA-180885;R-HSA-180725;R-HSA-165034;R-HSA-180728;R-HSA-165055;R-HSA-180732
R-HSA-2500257	Resolution of Sister Chromatid Cohesion	36	134	0.00884956	5.44928e-06	0.000255036	8	8	0.000574218	9606	Homo sapiens	Sgol1;Tuba1b;Clasp1;Spdl1;Nup98;Tbcb;Dync1li2;Smc3;Ppp2r5a;Dync1li1;Ercc6l;Ahctf1;Nup107;Rangap1;Zwint;Emb;Cdc20;Clip1;Plk1;Cenpc1;Taok1;Cdca8;Nde1;Incenp;Stag2;Stag1;Dync1i2;Cenpu;Kif4;Ranbp2;Ppp2r5e;Dlc1;Nup133;Cdk1;Pds5b;Pds5a;E9Q3P4		R-HSA-2468293;R-HSA-2466068;R-HSA-2484822;R-HSA-2545253;R-HSA-2467794;R-HSA-1638803;R-HSA-2468287;R-HSA-1638821
R-HSA-3108214	SUMOylation of DNA damage response and repair proteins	26	81	0.00534936	5.54426e-06	0.000255036	15	24	0.00172265	9606	Homo sapiens	Ndc1;Nup93;Mdc1;Blm;Herc2;Rnf168;Nup50;Nup35;Nup98;Stag2;Stag1;Smc3;Pml;Pom121;Nup107;Ranbp2;Brca1;Nup188;Nup210;Nup133;Tpr;Nup153;Pias1;Pias2		R-HSA-2997709;R-HSA-3000399;R-HSA-4551661;R-HSA-4551724;R-HSA-3000348;R-HSA-3000383;R-HSA-5228508;R-HSA-4568848;R-HSA-3000411;R-HSA-4568914;R-HSA-3108212;R-HSA-4570553;R-HSA-3000433;R-HSA-2997616;R-HSA-4570554
R-HSA-4551638	SUMOylation of chromatin organization proteins	22	62	0.00409457	6.25884e-06	0.000281648	11	15	0.00107666	9606	Homo sapiens	Ndc1;Nup93;Cbx5;Nup50;Nup35;Nup98;Pom121;Hdac2;Nup107;L3mbtl2;Ranbp2;Chd3;Hdac1;Nup210;Nup133;Nup188;Tpr;Nup153;Pias1;Pias2		R-HSA-6804485;R-HSA-4615987;R-HSA-8956365;R-HSA-4615872;R-HSA-4615873;R-HSA-4615889;R-HSA-4615905;R-HSA-4616015;R-HSA-4615839;R-HSA-4615900;R-HSA-4615933
R-HSA-180910	Vpr-mediated nuclear import of PICs	18	44	0.00290582	6.63022e-06	0.00029173	2	2	0.000143554	9606	Homo sapiens	Ndc1;Nup93;Nup50;Nup35;Nup98;Kpna1;Pom121;Nup107;Ranbp2;Nup210;Nup133;Nup188;Tpr;Nup153;Psip1;Hmga1		R-HSA-180627;R-HSA-180622
R-HSA-159230	Transport of the SLBP Dependant Mature mRNA	17	40	0.00264166	7.28856e-06	0.000313408	3	3	0.000215332	9606	Homo sapiens	Ndc1;Slbp;Nup93;Nup50;Nup35;Nup98;Pom121;Nup107;Ranbp2;Nup210;Nup133;Nup188;Ncbp1;Tpr;Nup153		R-HSA-77587;R-HSA-159046;R-HSA-159050
R-HSA-9013406	RHOQ GTPase cycle	22	63	0.00416061	7.98959e-06	0.000335563	3	5	0.000358886	9606	Homo sapiens	Slc4a7;Arhgef7;Arhgap35;Lamtor1;Arhgap17;Trip10;Wwp2;Cdc42ep4;Plekhg3;Itsn1;Pak1;Gja1;Steap3;Arhgap1;Dlc1;Fnbp1;Slc1a5;Scrib;Arhgap32;Pak2;Q8BTY2;Git1;Pak4		R-HSA-9018745;R-HSA-9018747;R-HSA-9018746
R-HSA-165054	Rev-mediated nuclear export of HIV RNA	18	45	0.00297187	8.92768e-06	0.000357107	7	10	0.000717772	9606	Homo sapiens	Ndc1;Nup93;Nup50;Nup35;Nup98;Pom121;Nup107;Ranbp2;Ranbp1;Nup210;Nup133;Nup188;Tpr;Nup153;Rangap1;Emb		R-HSA-165043;R-HSA-180739;R-HSA-165047;R-HSA-165028;R-HSA-180885;R-HSA-165034;R-HSA-165055
R-HSA-5633007	Regulation of TP53 Activity	43	178	0.0117554	9.48833e-06	0.000370045	48	98	0.00703417	9606	Homo sapiens	Blm;Smg1;Chek1;Rictor;Bard1;Top3a;Hdac2;Ing5;Prkaa1;Phf20;Hdac1;Akt1;Q8CHK4;Nbn;Mbd3;Csnk2b;Mapk14;Ppp1r13l;Rfc2;Rbbp7;Topbp1;Usp7;Pml;Tpx2;Ssrp1;Brca1;Chd3;Chd4;Cdk2;Mdm2;Cdk1;Taf7;Taf6;Ehmt1;Atm;Prkab1;Gatad2a;Gatad2b;Taf3;Taf1		R-HSA-6792871;R-HSA-6798373;R-HSA-3222259;R-HSA-6799332;R-HSA-6798372;R-HSA-198599;R-HSA-6805792;R-HSA-6805103;R-HSA-3222072;R-HSA-349455;R-HSA-3215295;R-HSA-6805109;R-HSA-6805620;R-HSA-6804276;R-HSA-6804724;R-HSA-3239014;R-HSA-6793661;R-HSA-6805755;R-HSA-6805638;R-HSA-5633460;R-HSA-6804998;R-HSA-6804741;R-HSA-6805061;R-HSA-5689972;R-HSA-6795460;R-HSA-6804996;R-HSA-6805059;R-HSA-6793666;R-HSA-680…
R-HSA-69618	Mitotic Spindle Checkpoint	31	111	0.0073306	1.14271e-05	0.000428954	7	7	0.00050244	9606	Homo sapiens	Sgol1;Clasp1;Spdl1;Nup98;Tbcb;Dync1li2;Anapc1;Ppp2r5a;Dync1li1;Ercc6l;Ahctf1;Nup107;Rangap1;Zwint;Emb;Cdc23;Cdc20;Clip1;Plk1;Cenpc1;Taok1;Cdca8;Nde1;Incenp;Dync1i2;Cenpu;Kif4;Ranbp2;Ppp2r5e;Dlc1;Nup133;E9Q3P4		R-HSA-141409;R-HSA-141431;R-HSA-141429;R-HSA-141422;R-HSA-141439;R-HSA-141423;R-HSA-141437
R-HSA-159231	Transport of Mature mRNA Derived from an Intronless Transcript	18	46	0.00303791	1.19154e-05	0.000428954	3	3	0.000215332	9606	Homo sapiens	Ndc1;Nup93;Nup50;Fip1l1;Sympk;Nup35;Nup98;Pom121;Nup107;Ranbp2;Nup210;Nup133;Nup188;Ncbp1;Tpr;Nup153		R-HSA-158441;R-HSA-77594;R-HSA-158447
R-HSA-168276	NS1 Mediated Effects on Host Pathways	18	46	0.00303791	1.19154e-05	0.000428954	2	6	0.000430663	9606	Homo sapiens	Ndc1;Nup93;Nup50;Nup35;Nup98;Kpna1;Kpna3;Kpna2;Pom121;Nup107;Ranbp2;Nup210;Nup133;Nup188;Tpr;Nup153		R-HSA-1176059;R-HSA-6791035
R-HSA-3301854	Nuclear Pore Complex (NPC) Disassembly	17	42	0.00277374	1.34959e-05	0.000472358	2	2	0.000143554	9606	Homo sapiens	Ndc1;Nup93;Nup50;Nek7;Nup35;Nup98;Pom121;Nup107;Ranbp2;Nup210;Nup133;Nup188;Tpr;Nup153;Cdk1		R-HSA-2990880;R-HSA-2990882
R-HSA-176033	Interactions of Vpr with host cellular proteins	18	47	0.00310395	1.57689e-05	0.000536144	2	4	0.000287109	9606	Homo sapiens	Ndc1;Nup93;Nup50;Nup35;Nup98;Kpna1;Pom121;Nup107;Ranbp2;Nup210;Nup133;Nup188;Tpr;Nup153;Psip1;Hmga1		R-HSA-180627;R-HSA-180622
R-HSA-2555396	Mitotic Metaphase and Anaphase	54	250	0.0165104	1.68512e-05	0.000572941	26	33	0.00236865	9606	Homo sapiens	Tuba1b;Clasp1;Nup35;Smc3;Pom121;Ercc6l;Chmp2b;Rangap1;Emb;Cdc23;Emd;Lbr;Cdc20;Ndc1;Clip1;Espl1;Cdca8;Incenp;Dync1i2;Kif4;Lmna;Ranbp2;Nup93;Sgol1;Tbcb;Fbxo5;Spdl1;Nup98;Dync1li2;Anapc1;Dync1li1;Ppp2r5a;Ahctf1;Nup107;Nup188;Zwint;Lmnb1;Plk1;Cenpc1;Taok1;Nde1;Psmd1;Stag2;Stag1;Cenpu;Rbm39;Ppp2r5e;Dlc1;Nup133;Cdk1;Pds5b;E9Q3P4;Pds5a;Tmpo		R-HSA-163010;R-HSA-174144;R-HSA-2467809;R-HSA-2467811;R-HSA-9624798;R-HSA-9615901;R-HSA-9668419;R-HSA-9615937;R-HSA-2545203;R-HSA-9618378;R-HSA-2467775;R-HSA-9615945;R-HSA-2995376;R-HSA-9668405;R-HSA-9634169;R-HSA-174121;R-HSA-9668415;R-HSA-3000449;R-HSA-9624893;R-HSA-9624800;R-HSA-2467798;R-HSA-9668389;R-HSA-9634219;R-HSA-174202;R-HSA-9668395;R-HSA-9668398
R-HSA-159227	Transport of the SLBP independent Mature mRNA	16	39	0.00257562	2.03637e-05	0.000651639	3	3	0.000215332	9606	Homo sapiens	Ndc1;Nup93;Nup50;Nup35;Nup98;Pom121;Nup107;Ranbp2;Nup210;Nup133;Nup188;Ncbp1;Tpr;Nup153		R-HSA-158481;R-HSA-158484;R-HSA-111439
R-HSA-4085377	SUMOylation of SUMOylation proteins	16	39	0.00257562	2.03637e-05	0.000651639	3	5	0.000358886	9606	Homo sapiens	Ndc1;Nup93;Nup50;Nup35;Nup98;Pom121;Nup107;Ranbp2;Nup210;Nup133;Nup188;Tpr;Nup153;Topors		R-HSA-4551649;R-HSA-4551683;R-HSA-4551679
R-HSA-9648025	EML4 and NUDC in mitotic spindle formation	32	121	0.00799102	2.36788e-05	0.00075772	5	5	0.000358886	9606	Homo sapiens	Sgol1;Tuba1b;Clasp1;Spdl1;Nup98;Tbcb;Dync1li2;Ppp2r5a;Dync1li1;Ercc6l;Ahctf1;Nup107;Rangap1;Zwint;Emb;Cdc20;Clip1;Plk1;Cenpc1;Taok1;Cdca8;Nde1;Nek7;Incenp;Dync1i2;Cenpu;Kif4;Eml4;Ranbp2;Ppp2r5e;Dlc1;Nup133;E9Q3P4		R-HSA-9648114;R-HSA-9647746;R-HSA-9648017;R-HSA-156682;R-HSA-9648089
R-HSA-68882	Mitotic Anaphase	53	249	0.0164443	2.93318e-05	0.000909286	25	32	0.00229687	9606	Homo sapiens	Tuba1b;Clasp1;Nup35;Smc3;Pom121;Ercc6l;Chmp2b;Rangap1;Emb;Cdc23;Emd;Lbr;Cdc20;Ndc1;Clip1;Espl1;Cdca8;Incenp;Dync1i2;Kif4;Lmna;Ranbp2;Nup93;Sgol1;Tbcb;Spdl1;Nup98;Dync1li2;Anapc1;Dync1li1;Ppp2r5a;Ahctf1;Nup107;Nup188;Zwint;Lmnb1;Plk1;Cenpc1;Taok1;Nde1;Psmd1;Stag2;Stag1;Cenpu;Rbm39;Ppp2r5e;Dlc1;Nup133;Cdk1;Pds5b;E9Q3P4;Pds5a;Tmpo		R-HSA-174144;R-HSA-2467809;R-HSA-2467811;R-HSA-9624798;R-HSA-9615901;R-HSA-9668419;R-HSA-9615937;R-HSA-2545203;R-HSA-9618378;R-HSA-2467775;R-HSA-9615945;R-HSA-2995376;R-HSA-9668405;R-HSA-9634169;R-HSA-174121;R-HSA-9668415;R-HSA-3000449;R-HSA-9624893;R-HSA-9624800;R-HSA-2467798;R-HSA-9668389;R-HSA-9634219;R-HSA-174202;R-HSA-9668395;R-HSA-9668398
R-HSA-5619107	Defective TPR may confer susceptibility towards thyroid papillary carcinoma (TPC)	15	36	0.00237749	3.06532e-05	0.000950249	1	1	7.17772e-05	9606	Homo sapiens	Ndc1;Nup93;Nup50;Nup35;Nup98;Pom121;Nup107;Ranbp2;Nup210;Nup133;Nup188;Tpr;Nup153		R-HSA-5661474
R-HSA-180746	Nuclear import of Rev protein	16	41	0.0027077	3.66554e-05	0.00109966	5	7	0.00050244	9606	Homo sapiens	Ndc1;Nup93;Npm1;Nup50;Nup35;Nup98;Pom121;Nup107;Ranbp2;Nup210;Nup133;Nup188;Tpr;Nup153		R-HSA-180736;R-HSA-180710;R-HSA-180725;R-HSA-180728;R-HSA-180732
R-HSA-2559584	Formation of Senescence-Associated Heterochromatin Foci (SAHF)	10	17	0.00112271	4.00675e-05	0.00116196	2	2	0.000143554	9606	Homo sapiens	Hist1h1b;Hist1h1c;Hist1h1a;G3X8Q1;Hist1h1d;Hist1h1e;Ep400;Hmga1;Asf1a;Lmnb1		R-HSA-3878123;R-HSA-4647594
R-HSA-4570464	SUMOylation of RNA binding proteins	18	51	0.00336812	4.47518e-05	0.0012978	4	4	0.000287109	9606	Homo sapiens	Ndc1;Nup93;Nup50;Nup35;Nup98;Nop58;Pom121;Nup107;Ranbp2;Hnrnpc;Nup210;Nup133;Nup188;Tpr;Nup153;Hnrnpk		R-HSA-4570499;R-HSA-4570467;R-HSA-4570493;R-HSA-4570489
R-HSA-2892247	POU5F1 (OCT4), SOX2, NANOG activate genes related to proliferation	11	21	0.00138687	4.73187e-05	0.00132492	16	16	0.00114844	9606	Homo sapiens	Foxd3;P48432;Stat3;Sall4;Nanog;Sall1;Epha1		R-HSA-2972975;R-HSA-480515;R-HSA-452515;R-HSA-452750;R-HSA-2972964;R-HSA-2972967;R-HSA-2972960;R-HSA-2972962;R-HSA-480470;R-HSA-2972956;R-HSA-452338;R-HSA-452958;R-HSA-480509;R-HSA-452701;R-HSA-2972978;R-HSA-6800120
R-HSA-1169408	ISG15 antiviral mechanism	24	83	0.00548144	6.28394e-05	0.0017595	12	16	0.00114844	9606	Homo sapiens	Ndc1;Nup93;Nup50;Nup35;Eif4g1;Nup98;Trim25;Eif4g3;Kpna1;Kpna3;Mapk3;Kpna2;Pom121;Nup107;Ranbp2;Irf3;Nup210;Nup133;Nup188;Tpr;Nup153;Flnb		R-HSA-936462;R-HSA-1678841;R-HSA-1169395;R-HSA-1678843;R-HSA-1678842;R-HSA-1169394;R-HSA-1169398;R-HSA-1176059;R-HSA-1169403;R-HSA-1169402;R-HSA-1169405;R-HSA-1169406
R-HSA-68884	Mitotic Telophase/Cytokinesis	9	15	0.000990622	8.29242e-05	0.00223895	4	4	0.000287109	9606	Homo sapiens	Nipbl;Plk1;Kif20a;Pds5b;Kif23;Stag2;Stag1;Smc3;Pds5a		R-HSA-156723;R-HSA-2470935;R-HSA-156673;R-HSA-2468040
R-HSA-170822	Regulation of Glucokinase by Glucokinase Regulatory Protein	15	40	0.00264166	9.7558e-05	0.00263407	1	5	0.000358886	9606	Homo sapiens	Ndc1;Nup93;Nup50;Nup35;Nup98;Pom121;Nup107;Ranbp2;Nup210;Nup133;Nup188;Tpr;Nup153		R-HSA-170796
R-HSA-452723	Transcriptional regulation of pluripotent stem cells	16	45	0.00297187	0.000106378	0.00276583	32	35	0.0025122	9606	Homo sapiens	Foxd3;P48432;Stat3;Zscan10;Sall4;Nanog;Sall1;Klf4;Epha1;Sf1		R-HSA-2972975;R-HSA-480515;R-HSA-2972968;R-HSA-2972965;R-HSA-452750;R-HSA-2972964;R-HSA-2972967;R-HSA-480204;R-HSA-2972966;R-HSA-2972960;R-HSA-2895778;R-HSA-2972962;R-HSA-480520;R-HSA-480470;R-HSA-452894;R-HSA-452958;R-HSA-452701;R-HSA-2972977;R-HSA-2972979;R-HSA-2972978;R-HSA-6800120;R-HSA-452838;R-HSA-452515;R-HSA-480685;R-HSA-452392;R-HSA-1112609;R-HSA-2972956;R-HSA-452338;R-HSA-2972952;R-HSA-…
R-HSA-2559583	Cellular Senescence	43	200	0.0132083	0.000127854	0.00332421	69	90	0.00645995	9606	Homo sapiens	Terf2;Mapk7;Smg1;Ccne2;H2afx;Mapk1;Ep400;Anapc1;Map4k4;Mapk3;Hist1h1b;Hist1h1c;Fzr1;Hist1h1a;Tinf2;Sp1;Hist1h3i;Hist1h1d;Hist1h1e;Q8CHK4;Nbn;Cdc23;Lmnb1;Jun;Mov10;Mapk14;Acd;Rbbp7;Asf1a;P70459;Rps6ka3;Map2k3;G3X8Q1;Cdk4;Rps6ka1;Cdk2;Mdm2;Stat3;Cdk1;Ehmt1;Hmga1;Atm;Ezh2		R-HSA-3790137;R-HSA-3228469;R-HSA-3857328;R-HSA-3790130;R-HSA-3857329;R-HSA-3788725;R-HSA-3788724;R-HSA-3209151;R-HSA-3229089;R-HSA-3223200;R-HSA-3785768;R-HSA-450325;R-HSA-3788705;R-HSA-450333;R-HSA-187934;R-HSA-3788708;R-HSA-3229102;R-HSA-3222546;R-HSA-3209109;R-HSA-3209111;R-HSA-450222;R-HSA-5682044;R-HSA-3209114;R-HSA-5693540;R-HSA-5682020;R-HSA-5682018;R-HSA-3222533;R-HSA-3209096;R-HSA-32258…
R-HSA-3214841	PKMTs methylate histone lysines	17	51	0.00336812	0.000140554	0.00365441	19	22	0.0015791	9606	Homo sapiens	Aebp2;Suv39h2;Rbbp7;Q6XZL8;Whsc1l1;Kmt2d;Setd2;Hist1h3i;Setd6;Setd1a;Kmt2a;Kmt2b;Atf7ip;Nsd1;Ehmt1;Ezh2		R-HSA-5637686;R-HSA-5159245;R-HSA-5244692;R-HSA-5634802;R-HSA-5638332;R-HSA-5638333;R-HSA-5638141;R-HSA-5634750;R-HSA-5649799;R-HSA-5649764;R-HSA-8865237;R-HSA-5638157;R-HSA-5649802;R-HSA-5634729;R-HSA-5159250;R-HSA-5649800;R-HSA-4827383;R-HSA-5649801;R-HSA-4827382
R-HSA-3700989	Transcriptional Regulation by TP53	85	484	0.0319641	0.000146474	0.00366186	82	259	0.0185903	9606	Homo sapiens	Q61037;Atf2;Rptor;Mdc1;Smg1;Ccne2;Tnks1bp1;Rictor;Tceb3;Nelfa;Nelfe;Fanci;Hdac2;Ing5;Ctdp1;Phf20;Prkaa1;Hdac1;Akt1;Q8CHK4;Nbn;Bcl2l14;Gtf2f1;Csnk2b;Lamtor1;Ppp1r13l;Rfc2;Rragc;Usp7;Chd3;Chd4;Ehmt1;Blm;Chek1;Polr2a;Bard1;Top3a;Steap3;Arid3a;Q69ZA1;Mbd3;Cnot2;Mov10;Mapk14;Jun;Npm1;Rbbp7;Tcea1;Topbp1;Pml;Tpx2;Cdk7;Cdk13;Brca1;Cdk12;Ssrp1;Cdk2;Mdm2;Cdk1;Taf7;Taf6;Atm;Prkab1;Ndrg1;Gatad2a;Gatad2b;Taf3…		R-HSA-6799332;R-HSA-2318752;R-HSA-6805103;R-HSA-3222072;R-HSA-349455;R-HSA-6800490;R-HSA-3215295;R-HSA-5631941;R-HSA-6805109;R-HSA-6805620;R-HSA-6804724;R-HSA-187934;R-HSA-6805755;R-HSA-6806394;R-HSA-6799097;R-HSA-6805061;R-HSA-5689972;R-HSA-6795460;R-HSA-6805059;R-HSA-6791363;R-HSA-6793666;R-HSA-6804942;R-HSA-380979;R-HSA-3700992;R-HSA-6805470;R-HSA-165179;R-HSA-69562;R-HSA-6798044;R-HSA-6804955…
R-HSA-195258	RHO GTPase Effectors	62	326	0.0215295	0.000152068	0.0038017	67	113	0.00811082	9606	Homo sapiens	Tuba1b;Clasp1;Mapk1;Ctnnb1;Kdm4c;Mapk3;Ercc6l;Hist1h3i;Rangap1;Emb;Men1;Cdc20;Clip1;Cdca8;Incenp;Mkl1;Cfl1;Ctnna1;Dync1i2;Kif4;Ranbp2;Flna;Pik3r4;Sgol1;Src;H2afx;Tbcb;Spdl1;Nup98;Klc1;Dync1li2;Myh10;Dync1li1;Ppp2r5a;Ppp1r14a;Q9DBR7;Ahctf1;Nup107;Klc4;Pak1;Klc2;Dvl2;Zwint;Pak2;Mapk14;Plk1;Cenpc1;Taok1;Nde1;Rhpn2;Cttn;Cenpu;Ppp2r5e;Prc1;Dlc1;Abi1;Nup133;Rock2;Pkn2;Pkn1;E9Q3P4		R-HSA-2029469;R-HSA-3858489;R-HSA-2029466;R-HSA-3858495;R-HSA-5623632;R-HSA-5671763;R-HSA-5668947;R-HSA-5666129;R-HSA-2029465;R-HSA-5666001;R-HSA-419087;R-HSA-5671772;R-HSA-2029460;R-HSA-5667037;R-HSA-419083;R-HSA-5666008;R-HSA-2029456;R-HSA-5625797;R-HSA-5625796;R-HSA-5668932;R-HSA-9626880;R-HSA-5623622;R-HSA-5671749;R-HSA-5667008;R-HSA-5665998;R-HSA-5665999;R-HSA-2197690;R-HSA-3928608;R-HSA-562…
R-HSA-1169410	Antiviral mechanism by IFN-stimulated genes	25	94	0.0062079	0.000160421	0.00385011	13	31	0.00222509	9606	Homo sapiens	Ndc1;Nup93;Nup50;Nup35;Eif4g1;Nup98;Trim25;Eif4g3;Kpna1;Kpna3;Mapk3;Kpna2;Pom121;Nup107;Ranbp2;Irf3;Nup210;Nup133;Nup188;Tpr;Flna;Nup153;Flnb		R-HSA-936462;R-HSA-1678841;R-HSA-1169395;R-HSA-1678843;R-HSA-1678842;R-HSA-1169394;R-HSA-1169398;R-HSA-1176059;R-HSA-8985123;R-HSA-1169403;R-HSA-1169402;R-HSA-1169405;R-HSA-1169406
R-HSA-194441	Metabolism of non-coding RNA	20	67	0.00442478	0.000164049	0.00393718	6	6	0.000430663	9606	Homo sapiens	Ndc1;Nup93;Nup50;Nup35;Phax;Nup98;Pom121;Nup107;Ranbp2;Tgs1;Nup210;Nup133;Nup188;Ncbp1;Tpr;Nup153;Smn1;Ddx20		R-HSA-191763;R-HSA-191825;R-HSA-191830;R-HSA-191786;R-HSA-191784;R-HSA-191790
R-HSA-191859	snRNP Assembly	20	67	0.00442478	0.000164049	0.00393718	6	6	0.000430663	9606	Homo sapiens	Ndc1;Nup93;Nup50;Nup35;Phax;Nup98;Pom121;Nup107;Ranbp2;Tgs1;Nup210;Nup133;Nup188;Ncbp1;Tpr;Nup153;Smn1;Ddx20		R-HSA-191763;R-HSA-191825;R-HSA-191830;R-HSA-191786;R-HSA-191784;R-HSA-191790
R-HSA-9013405	RHOD GTPase cycle	18	57	0.00376436	0.000174871	0.00402203	3	9	0.000645995	9606	Homo sapiens	Slc4a7;Arhgap35;Arhgap12;Pgrmc2;Akap12;Arhgap17;Racgap1;Add3;Plxna1;Rbm39;Steap3;Arhgap1;Tor1aip1;Arhgap32;Emd;Lbr;Q8BTY2;Lmnb1;Tmpo		R-HSA-9013437;R-HSA-9013438;R-HSA-9693198
R-HSA-6804756	Regulation of TP53 Activity through Phosphorylation	25	95	0.00627394	0.000187649	0.00431593	12	26	0.00186621	9606	Homo sapiens	Csnk2b;Mapk14;Blm;Smg1;Rfc2;Chek1;Topbp1;Bard1;Top3a;Tpx2;Ssrp1;Brca1;Prkaa1;Cdk2;Mdm2;Q8CHK4;Cdk1;Taf7;Taf6;Nbn;Atm;Prkab1;Taf3;Taf1		R-HSA-6805399;R-HSA-6805061;R-HSA-6798373;R-HSA-6805109;R-HSA-6799332;R-HSA-6798372;R-HSA-6805059;R-HSA-3239014;R-HSA-6805103;R-HSA-6799246;R-HSA-6805470;R-HSA-5693609
R-HSA-111465	Apoptotic cleavage of cellular proteins	14	38	0.00250958	0.00019599	0.00450776	16	38	0.00272753	9606	Homo sapiens	Dsp;Acin1;Clspn;Ctnnb1;Sptan1;Add1;Lmna;Tjp1;Vim;Mapt;Dbnl;Lmnb1;Tjp2;Plec		R-HSA-264871;R-HSA-351936;R-HSA-264865;R-HSA-201637;R-HSA-201636;R-HSA-350319;R-HSA-201608;R-HSA-350318;R-HSA-351913;R-HSA-202967;R-HSA-202966;R-HSA-202969;R-HSA-351871;R-HSA-201630;R-HSA-201629;R-HSA-201628
R-HSA-168271	Transport of Ribonucleoproteins into the Host Nucleus	16	48	0.00316999	0.000217512	0.00478527	4	4	0.000287109	9606	Homo sapiens	Ndc1;Nup93;Nup50;Nup35;Nup98;Kpna1;Pom121;Nup107;Ranbp2;Nup210;Nup133;Nup188;Tpr;Nup153		R-HSA-168337;R-HSA-168310;R-HSA-168297;R-HSA-168317
R-HSA-5663220	RHO GTPases Activate Formins	34	149	0.00984018	0.000218347	0.00480363	13	27	0.00193798	9606	Homo sapiens	Sgol1;Tuba1b;Src;Clasp1;Spdl1;Nup98;Tbcb;Dync1li2;Ppp2r5a;Dync1li1;Ercc6l;Ahctf1;Nup107;Dvl2;Rangap1;Zwint;Emb;Cdc20;Clip1;Plk1;Cenpc1;Taok1;Cdca8;Nde1;Mkl1;Incenp;Dync1i2;Cenpu;Kif4;Ranbp2;Ppp2r5e;Dlc1;Nup133;E9Q3P4		R-HSA-3858489;R-HSA-3858495;R-HSA-5666160;R-HSA-5666129;R-HSA-5666001;R-HSA-5665982;R-HSA-5666046;R-HSA-5666104;R-HSA-5666008;R-HSA-5666169;R-HSA-5666049;R-HSA-5665998;R-HSA-5665999
R-HSA-5250913	Positive epigenetic regulation of rRNA expression	22	80	0.00528332	0.000246098	0.00533122	6	7	0.00050244	9606	Homo sapiens	Mbd3;Taf1d;Twistnb;Baz1b;Taf1c;H2afx;Rbbp7;Polr1e;Sf3b1;Gsk3b;Hdac2;Mta1;Chd3;Hist1h3i;Chd4;Hdac1;Mybbp1a;Ddx21;Gatad2a;Gatad2b;Smarca5		R-HSA-427383;R-HSA-5250930;R-HSA-5250947;R-HSA-427404;R-HSA-5250938;R-HSA-427336
R-HSA-176187	Activation of ATR in response to replication stress	14	39	0.00257562	0.000253868	0.00533122	7	9	0.000645995	9606	Homo sapiens	Rfc2;Chek1;Cdc7;Clspn;Cdc6;Dbf4;Ccnl1;Orc1;Cdk2;Mcm3;Mcm4;Mcm6;Mcm2		R-HSA-75010;R-HSA-69604;R-HSA-176116;R-HSA-176101;R-HSA-176298;R-HSA-176264;R-HSA-176318
R-HSA-8943724	Regulation of PTEN gene transcription	20	70	0.0046229	0.000285943	0.00600481	10	15	0.00107666	9606	Homo sapiens	Atf2;Mbd3;Rptor;Jun;Lamtor1;Rragc;Mapk1;Rbbp7;Mapk3;Hdac2;Rest;Mta1;Chd3;Chd4;Hdac1;Sall4;Maf1;Gatad2a;Gatad2b;Ezh2		R-HSA-8944104;R-HSA-8944457;R-HSA-8943817;R-HSA-6807077;R-HSA-8944397;R-HSA-8944047;R-HSA-8943728;R-HSA-8943780;R-HSA-8944420;R-HSA-8944454
R-HSA-3371556	Cellular response to heat stress	31	135	0.0089156	0.000363734	0.00763842	29	29	0.00208154	9606	Homo sapiens	Rptor;Nup93;Hsph1;Nup50;Dnajc2;Mapk1;Nup35;Nup98;Mapk3;Camk2d;Pom121;Nup107;Hsf1;Bag3;Nup188;Tpr;Hspa14;Hdac6;Ndc1;Akt1s1;Hsp90ab1;Gsk3b;Ranbp2;Nup210;Nup133;Nup153;Atm;Ccar2		R-HSA-5324632;R-HSA-5082369;R-HSA-4793925;R-HSA-3371518;R-HSA-3371582;R-HSA-3371554;R-HSA-4793819;R-HSA-5324617;R-HSA-3371435;R-HSA-5252041;R-HSA-5082391;R-HSA-3371567;R-HSA-5082384;R-HSA-5082387;R-HSA-3371537;R-HSA-5251955;R-HSA-5082409;R-HSA-5251959;R-HSA-5082405;R-HSA-5333051;R-HSA-3371586;R-HSA-3371591;R-HSA-3371527;R-HSA-5251942;R-HSA-3371531;R-HSA-3371467;R-HSA-5082356;R-HSA-4793911;R-HSA-5…
R-HSA-68962	Activation of the pre-replicative complex	13	36	0.00237749	0.000392887	0.00785775	8	9	0.000645995	9606	Homo sapiens	Pola2;Pola1;Cdc7;Cdc6;Dbf4;Ccnl1;Orc1;Cdk2;Mcm3;Mcm4;Spp1;Mcm6;Mcm2		R-HSA-68960;R-HSA-68914;R-HSA-68917;R-HSA-68916;R-HSA-68919;R-HSA-68918;R-HSA-68954;R-HSA-68940
R-HSA-8953750	Transcriptional Regulation by E2F6	15	46	0.00303791	0.000421944	0.00843888	20	33	0.00236865	9606	Homo sapiens	L3mbtl2;Rybp;Rrm2;Cbx5;Brca1;Mga;Chek1;Rbbp7;Cdc7;Ehmt1;Ezh2		R-HSA-9007465;R-HSA-9007464;R-HSA-8953418;R-HSA-9007467;R-HSA-8953452;R-HSA-8954082;R-HSA-9007591;R-HSA-9007462;R-HSA-8953115;R-HSA-9007546;R-HSA-8954110;R-HSA-8961982;R-HSA-9007647;R-HSA-9007646;R-HSA-9007283;R-HSA-9007539;R-HSA-8953556;R-HSA-9007605;R-HSA-9007447;R-HSA-9007606
R-HSA-3214815	HDACs deacetylate histones	18	63	0.00416061	0.000560242	0.0112048	5	5	0.000358886	9606	Homo sapiens	Mbd3;Ncor1;Ncor2;H2afx;Rbbp7;Hdac2;Rest;Mta1;Chd3;Hist1h3i;Chd4;Bin1;Hdac1;Arid4b;Gatad2a;Gatad2b;F8VPQ2;Hist1h2al		R-HSA-3777129;R-HSA-3782637;R-HSA-3782655;R-HSA-9679787;R-HSA-3769447
R-HSA-9013422	RHOBTB1 GTPase cycle	10	24	0.001585	0.000614566	0.0119027	1	2	0.000143554	9606	Homo sapiens	Srrm1;Spen;Cpsf7;Hnrnpc;Gps1;Tra2b;Rbbp6;Rock2;Vim;Rnf20		R-HSA-9018778
R-HSA-168333	NEP/NS2 Interacts with the Cellular Export Machinery	16	53	0.0035002	0.00062646	0.0119027	2	2	0.000143554	9606	Homo sapiens	Ndc1;Nup93;Nup50;Nup35;Nup98;Pom121;Nup107;Ranbp2;Nup210;Nup133;Nup188;Tpr;Nup153;Emb		R-HSA-168880;R-HSA-168857
R-HSA-1538133	G0 and Early G1	13	38	0.00250958	0.000644238	0.0122405	20	27	0.00193798	9606	Homo sapiens	Ccne2;Myc;Dyrk1a;Hdac1;Top2a;Cdk2;Cdk1;Mybl2;Cdc6		R-HSA-1227670;R-HSA-8964588;R-HSA-1227671;R-HSA-1363314;R-HSA-8961934;R-HSA-8978926;R-HSA-8964513;R-HSA-1362270;R-HSA-8964580;R-HSA-8964550;R-HSA-1363303;R-HSA-8964475;R-HSA-8964561;R-HSA-8964498;R-HSA-1363311;R-HSA-8964531;R-HSA-188345;R-HSA-8961619;R-HSA-1363306;R-HSA-8964567
R-HSA-9013409	RHOJ GTPase cycle	17	59	0.00389645	0.000717353	0.0136297	2	3	0.000215332	9606	Homo sapiens	Slc4a7;Arhgef7;Arhgap35;Lamtor1;Wwp2;Pak1;Gja1;Steap3;Arhgap1;Fnbp1;Slc1a5;Scrib;Arhgap32;Pak2;Q8BTY2;Git1;Tmpo;Pak4		R-HSA-9017488;R-HSA-9017507
R-HSA-168274	Export of Viral Ribonucleoproteins from Nucleus	16	54	0.00356624	0.000760396	0.0144475	2	5	0.000358886	9606	Homo sapiens	Ndc1;Nup93;Nup50;Nup35;Nup98;Pom121;Nup107;Ranbp2;Nup210;Nup133;Nup188;Tpr;Nup153;Emb		R-HSA-168880;R-HSA-168857
R-HSA-2559586	DNA Damage/Telomere Stress Induced Senescence	19	71	0.00468894	0.000860442	0.015488	16	18	0.00129199	9606	Homo sapiens	Terf2;Acd;Smg1;Ccne2;H2afx;Ep400;Asf1a;Hist1h1b;Hist1h1c;Hist1h1a;G3X8Q1;Tinf2;Hist1h1d;Hist1h1e;Cdk2;Q8CHK4;Nbn;Atm;Hmga1;Lmnb1		R-HSA-5682044;R-HSA-4647594;R-HSA-6792712;R-HSA-4647593;R-HSA-3878123;R-HSA-3785768;R-HSA-5693540;R-HSA-5682020;R-HSA-5682018;R-HSA-3785711;R-HSA-5693612;R-HSA-69562;R-HSA-4647613;R-HSA-5682026;R-HSA-187934;R-HSA-5693609
R-HSA-140342	Apoptosis induced DNA fragmentation	7	13	0.000858539	0.000936942	0.0164639	10	12	0.000861326	9606	Homo sapiens	Hist1h1b;Hist1h1c;Hist1h1a;Hist1h1d;Hist1h1e;Cad;Kpna1		R-HSA-211186;R-HSA-211239;R-HSA-211207;R-HSA-211191;R-HSA-211190;R-HSA-211206;R-HSA-211193;R-HSA-9029667;R-HSA-211224;R-HSA-211247
R-HSA-9725370	Signaling by ALK fusions and activated point mutants	18	66	0.00435874	0.000941926	0.0164639	26	29	0.00208154	9606	Homo sapiens	Cars;Rnf213;Npm1;Prkar1a;Rps6;Mapk1;Klc1;Zc3hc1;Birc6;Lmo7;Mapk3;Eml4;Ranbp2;Sqstm1;Tpr;Stat3;Vcl;Ppfibp1		R-HSA-9712084;R-HSA-9700181;R-HSA-9712085;R-HSA-9712086;R-HSA-9712087;R-HSA-9712081;R-HSA-9725009;R-HSA-9712082;R-HSA-9700179;R-HSA-9712083;R-HSA-9700190;R-HSA-9725342;R-HSA-9725023;R-HSA-9712088;R-HSA-9725338;R-HSA-9710917;R-HSA-9710914;R-HSA-9724099;R-HSA-9712078;R-HSA-9712079;R-HSA-9701810;R-HSA-9724090;R-HSA-9725030;R-HSA-9700193;R-HSA-9725345;R-HSA-9725357
R-HSA-9700206	Signaling by ALK in cancer	18	66	0.00435874	0.000941926	0.0164639	27	37	0.00265576	9606	Homo sapiens	Cars;Rnf213;Npm1;Prkar1a;Rps6;Mapk1;Klc1;Zc3hc1;Birc6;Lmo7;Mapk3;Eml4;Ranbp2;Sqstm1;Tpr;Stat3;Vcl;Ppfibp1		R-HSA-9712084;R-HSA-9700181;R-HSA-9712085;R-HSA-9712086;R-HSA-9712087;R-HSA-9712081;R-HSA-9725009;R-HSA-9712082;R-HSA-9700179;R-HSA-9712083;R-HSA-9700190;R-HSA-9725342;R-HSA-9725023;R-HSA-9712088;R-HSA-9725338;R-HSA-9710917;R-HSA-9710914;R-HSA-9724099;R-HSA-9712078;R-HSA-9712079;R-HSA-9701810;R-HSA-9724090;R-HSA-9725030;R-HSA-9700193;R-HSA-9725345;R-HSA-9700131;R-HSA-9725357
R-HSA-8868773	rRNA processing in the nucleus and cytosol	41	208	0.0137366	0.000964158	0.0164639	13	15	0.00107666	9606	Homo sapiens	Traf7;Lrp1;Nop2;Rrp1;Nab1;Rpl13;Rpl15;Nol9;Rps10;Exosc10;Rrp9;Bysl;Rpl30;Emg1;Rps3;Ftsj3;Exosc9;Pno1;Nhp2l1;Pdcd11;Rps6;Rpl27a;Rplp2;Nop58;Nop14;Pelp1;Gnl3;Nop56;Bop1;Dkc1;Rplp0;Thumpd1;Ncl;Xrn2;Ddx21;Csnk1d;Csnk1e;Senp3		R-HSA-6790944;R-HSA-6790987;R-HSA-6791223;R-HSA-6791222;R-HSA-6791221;R-HSA-6791219;R-HSA-6791218;R-HSA-6790994;R-HSA-6791228;R-HSA-6791227;R-HSA-6790907;R-HSA-6790906;R-HSA-6790905
R-HSA-73762	RNA Polymerase I Transcription Initiation	15	50	0.00330207	0.000968467	0.0164639	6	6	0.000430663	9606	Homo sapiens	Mbd3;Taf1d;Twistnb;Taf1c;Rbbp7;Polr1e;Hdac2;Cdk7;Mta1;Chd3;Chd4;Hdac1;Gatad2a;Gatad2b		R-HSA-73729;R-HSA-73865;R-HSA-73736;R-HSA-73739;R-HSA-73757;R-HSA-73758
R-HSA-2467813	Separation of Sister Chromatids	39	195	0.0128781	0.000976603	0.0166023	8	8	0.000574218	9606	Homo sapiens	Sgol1;Tuba1b;Clasp1;Spdl1;Nup98;Tbcb;Dync1li2;Anapc1;Smc3;Ppp2r5a;Dync1li1;Ercc6l;Ahctf1;Nup107;Rangap1;Zwint;Emb;Cdc23;Cdc20;Clip1;Plk1;Cenpc1;Taok1;Espl1;Cdca8;Nde1;Incenp;Psmd1;Stag2;Stag1;Dync1i2;Cenpu;Kif4;Ranbp2;Ppp2r5e;Dlc1;Nup133;Pds5b;Pds5a;E9Q3P4		R-HSA-174144;R-HSA-2467798;R-HSA-2467809;R-HSA-2545203;R-HSA-2467811;R-HSA-174202;R-HSA-2467775;R-HSA-174121
R-HSA-3371453	Regulation of HSF1-mediated heat shock response	26	113	0.00746269	0.00100509	0.0170866	14	14	0.00100488	9606	Homo sapiens	Ndc1;Nup93;Hsph1;Nup50;Dnajc2;Mapk1;Nup35;Nup98;Mapk3;Pom121;Gsk3b;Nup107;Ranbp2;Hsf1;Bag3;Nup188;Nup210;Nup133;Tpr;Nup153;Hspa14;Atm;Ccar2		R-HSA-3371537;R-HSA-5251955;R-HSA-5251959;R-HSA-5333051;R-HSA-4793925;R-HSA-3371518;R-HSA-5251942;R-HSA-3371435;R-HSA-3371531;R-HSA-3371467;R-HSA-5252041;R-HSA-3371567;R-HSA-4793911;R-HSA-5252079
R-HSA-6791226	Major pathway of rRNA processing in the nucleolus and cytosol	38	189	0.0124818	0.00102585	0.0174395	7	7	0.00050244	9606	Homo sapiens	Traf7;Lrp1;Rrp1;Nab1;Rpl13;Rpl15;Nol9;Rps10;Exosc10;Rrp9;Bysl;Rpl30;Emg1;Rps3;Ftsj3;Exosc9;Pno1;Nhp2l1;Pdcd11;Rps6;Rpl27a;Rplp2;Nop58;Nop14;Pelp1;Gnl3;Nop56;Bop1;Rplp0;Ncl;Xrn2;Ddx21;Csnk1d;Csnk1e;Senp3		R-HSA-6791223;R-HSA-6791222;R-HSA-6791221;R-HSA-6791219;R-HSA-6791218;R-HSA-6791228;R-HSA-6791227
R-HSA-9035034	RHOF GTPase cycle	14	46	0.00303791	0.00123131	0.0197025	3	3	0.000215332	9606	Homo sapiens	Slc4a7;Arhgap12;Akap12;Add3;Fam169a;Farp1;Steap3;Arhgap1;Myo9b;Tor1aip1;Arhgap32;Q8BTY2;Lmnb1;Pias1;Tmpo		R-HSA-9693282;R-HSA-9693111;R-HSA-9693125
R-HSA-9013149	RAC1 GTPase cycle	38	191	0.0126139	0.0012314	0.0197025	4	6	0.000430663	9606	Homo sapiens	Syde2;Arhgef7;Spata13;Dock1;Gmip;Q68FM7;Pak1;Fgd5;Myo9b;Slc1a5;Ect2;Arhgap32;Emd;Lbr;Pak2;Arhgef18;Git1;Pak4;Nisch;Arhgap35;Arhgap12;Lamtor1;Arhgap17;Racgap1;Cdc42ep4;Plekhg3;Epha2;Dock5;Farp1;Dock6;Rbm39;Arhgap1;Dock7;Dlc1;Abi1;Pkn2;Pkn1;Tmpo		R-HSA-9013145;R-HSA-9013144;R-HSA-9691174;R-HSA-9013143
R-HSA-2470946	Cohesin Loading onto Chromatin	6	10	0.000660415	0.00124636	0.0199417	2	2	0.000143554	9606	Homo sapiens	Nipbl;Pds5b;Stag2;Stag1;Smc3;Pds5a		R-HSA-2470935;R-HSA-2468040
R-HSA-9706574	RHOBTB GTPase Cycle	12	36	0.00237749	0.0012685	0.020296	3	4	0.000287109	9606	Homo sapiens	Srrm1;Spen;Cpsf7;Hnrnpc;Gps1;Tra2b;Rbbp6;Phip;Rock2;Vim;Hsp90ab1;Rnf20		R-HSA-9018778;R-HSA-9018785;R-HSA-9018787
R-HSA-162906	HIV Infection	48	260	0.0171708	0.00144391	0.0231025	82	160	0.0114844	9606	Homo sapiens	Nup93;Pacs1;Polr2a;Nup50;Tceb3;Nup35;Nelfa;Nup98;Nelfe;Pom121;Nup107;Pcm1;Ctdp1;Nup188;Tpr;Ncbp1;Nedd4l;Chmp2b;Rangap1;Emb;Pak2;Gtf2f1;Ndc1;Npm1;Rnmt;Tcea1;Psmd1;Kpna1;Ranbp2;Cdk7;Ranbp1;Ssrp1;Sub1;Nup210;Nup133;Nmt2;Nup153;Nmt1;Taf7;Taf6;Psip1;Hmga1;Taf3;Gtf2e2;Taf1		R-HSA-180739;R-HSA-8951690;R-HSA-180736;R-HSA-182279;R-HSA-175108;R-HSA-3159227;R-HSA-180622;R-HSA-182286;R-HSA-167181;R-HSA-175117;R-HSA-175250;R-HSA-180627;R-HSA-180630;R-HSA-167191;R-HSA-180885;R-HSA-167192;R-HSA-171288;R-HSA-162590;R-HSA-167196;R-HSA-167197;R-HSA-9613490;R-HSA-164514;R-HSA-167459;R-HSA-167072;R-HSA-167076;R-HSA-165028;R-HSA-167077;R-HSA-9613498;R-HSA-164522;R-HSA-165034;R-HSA…
R-HSA-453279	Mitotic G1 phase and G1/S transition	35	174	0.0114912	0.00156719	0.0250751	67	101	0.0072495	9606	Homo sapiens	Ccne2;Pola2;Src;Pola1;Fbxo5;Dbf4;Orc1;Myc;Dyrk1a;Hdac1;Akt1;Spp1;Rrm2;Mybl2;Psmd1;Cdc7;Cdc6;Ccnl1;Cdk7;Cdk4;Top2a;Cdk2;Mcm3;Cdk1;Mcm4;Mcm6;Mcm2		R-HSA-187520;R-HSA-1227670;R-HSA-1227671;R-HSA-9754130;R-HSA-8961678;R-HSA-8961934;R-HSA-8942607;R-HSA-8961920;R-HSA-8961671;R-HSA-8961688;R-HSA-8848414;R-HSA-8964498;R-HSA-187552;R-HSA-9018017;R-HSA-8964513;R-HSA-8961699;R-HSA-68914;R-HSA-8848436;R-HSA-187574;R-HSA-68917;R-HSA-187575;R-HSA-68916;R-HSA-68919;R-HSA-8961982;R-HSA-68918;R-HSA-8932400;R-HSA-69562;R-HSA-8964531;R-HSA-188345;R-HSA-1883…
R-HSA-5693568	Resolution of D-loop Structures through Holliday Junction Intermediates	12	37	0.00244353	0.00158952	0.0254323	9	9	0.000645995	9606	Homo sapiens	Top3a;Blm;Slx4;Brca2;Smg1;Brca1;Eme1;Q8CHK4;Nbn;Atm;Palb2;Bard1		R-HSA-5686469;R-HSA-5686483;R-HSA-5693539;R-HSA-5693584;R-HSA-5686398;R-HSA-5686430;R-HSA-5686410;R-HSA-5686475;R-HSA-5686440
R-HSA-74160	Gene expression (Transcription)	257	1862	0.122969	0.0018012	0.027018	479	1013	0.0727103	9606	Homo sapiens	Atf2;Mdc1;Rnps1;Rrp8;Prkaa1;Ints1;Myc;Ints3;Akt1;Cdc23;Sf1;Med1;Lsm11;Rragc;Sympk;Polr1e;Ranbp2;Uhrf1;Bin1;Sub1;Ehmt1;Gata4;Baz1b;Snapc4;Snapc1;Chek1;Bard1;Top3a;Nup107;Dnmt3a;Tcf7l1;Sap130;Dnmt3l;Twistnb;Jun;Mov10;Yes1;Phax;Cdc7;Dnmt3b;Ell2;L3mbtl2;Tpx2;Snw1;Cdk13;Cdk12;Nup210;Atm;Gatad2a;Gatad2b;Ezh2;Rptor;Med24;Smg1;Pcf11;Tceb3;Nelfa;Nelfe;Fanci;Ing5;Pbrm1;Cep55;Pcm1;Pou2f1;Phf20;Esrrb;Med26;F…		R-HSA-5334097;R-HSA-8936584;R-HSA-73729;R-HSA-5334099;R-HSA-2187303;R-HSA-9625749;R-HSA-73736;R-HSA-73739;R-HSA-9009282;R-HSA-8878220;R-HSA-2187309;R-HSA-6800490;R-HSA-6805620;R-HSA-9622667;R-HSA-8878237;R-HSA-73757;R-HSA-9622668;R-HSA-73758;R-HSA-9615501;R-HSA-8936599;R-HSA-8936616;R-HSA-8951977;R-HSA-9615536;R-HSA-9613494;R-HSA-8878243;R-HSA-8936621;R-HSA-73769;R-HSA-8936608;R-HSA-113705;R-HSA-…
R-HSA-674695	RNA Polymerase II Pre-transcription Events	20	82	0.0054154	0.00188779	0.0283169	14	17	0.00122021	9606	Homo sapiens	Q9ERL0;Polr2a;Tcea1;Tceb3;Nelfa;Aff4;Nelfe;Iws1;Ctdp1;Cdk7;Ssrp1;Ncbp1;Taf7;Taf6;Taf3;Gtf2f1;Taf1;Gtf2e2		R-HSA-113409;R-HSA-113411;R-HSA-113413;R-HSA-113414;R-HSA-112392;R-HSA-112395;R-HSA-112429;R-HSA-75856;R-HSA-75891;R-HSA-113429;R-HSA-112437;R-HSA-112436;R-HSA-75862;R-HSA-73946
R-HSA-69205	G1/S-Specific Transcription	13	43	0.00283978	0.00191186	0.0286779	12	28	0.00200976	9606	Homo sapiens	Rrm2;Orc1;Pola1;Hdac1;Cdk1;Fbxo5;Cdc6		R-HSA-8961688;R-HSA-8961678;R-HSA-8961982;R-HSA-8961934;R-HSA-8961632;R-HSA-8961920;R-HSA-8961699;R-HSA-8961619;R-HSA-8961636;R-HSA-8961972;R-HSA-8961620;R-HSA-8961671
R-HSA-5693537	Resolution of D-Loop Structures	12	38	0.00250958	0.0019746	0.0296191	10	10	0.000717772	9606	Homo sapiens	Top3a;Blm;Slx4;Brca2;Smg1;Brca1;Eme1;Q8CHK4;Nbn;Atm;Palb2;Bard1		R-HSA-5693589;R-HSA-5686469;R-HSA-5686483;R-HSA-5693539;R-HSA-5693584;R-HSA-5686398;R-HSA-5686430;R-HSA-5686410;R-HSA-5686475;R-HSA-5686440
R-HSA-9709603	Impaired BRCA2 binding to PALB2	9	24	0.001585	0.00229009	0.0335811	1	1	7.17772e-05	9606	Homo sapiens	Top3a;Blm;Smg1;Brca2;Brca1;Q8CHK4;Nbn;Atm;Palb2;Bard1		R-HSA-9709601
R-HSA-3769402	Deactivation of the beta-catenin transactivating complex	13	44	0.00290582	0.00232422	0.0335811	14	14	0.00100488	9606	Homo sapiens	Tle4;Tle3;P48432;Cby1;Ctnnb1;Bcl9l;Kmt2d;Hdac1;Akt1;Chd8;Emb;Tcf3;Tcf7l1;Men1		R-HSA-3361751;R-HSA-3769393;R-HSA-3769392;R-HSA-3769394;R-HSA-3322431;R-HSA-5626938;R-HSA-3322429;R-HSA-3322434;R-HSA-5368580;R-HSA-3769391;R-HSA-3772430;R-HSA-3364042;R-HSA-5665608;R-HSA-3769383
R-HSA-9013420	RHOU GTPase cycle	13	44	0.00290582	0.00232422	0.0335811	2	4	0.000287109	9606	Homo sapiens	Arhgef7;Peak1;Src;Wwp2;Sptbn1;Epha2;Sptan1;Pak1;Usp9x;Itsn2;Pak2;Git1;Pak4		R-HSA-9726848;R-HSA-9018766
R-HSA-9013148	CDC42 GTPase cycle	32	159	0.0105006	0.00239865	0.0335811	4	6	0.000430663	9606	Homo sapiens	Arhgef7;Spata13;Gmip;Fgd1;Q68FM7;Pak1;Arhgef16;Steap3;Myo9b;Arfgap2;Scrib;Ect2;Arhgap32;Lbr;Pak2;Git1;Sh3pxd2a;Pak4;Arhgap35;Lamtor1;Arhgap17;Racgap1;Cdc42ep4;Plekhg3;Itsn1;Farp1;Dock6;Arhgap1;Dock7;Dlc1;Fnbp1;Tmpo		R-HSA-9013161;R-HSA-9692809;R-HSA-9013157;R-HSA-9013159
R-HSA-176417	Phosphorylation of Emi1	5	8	0.000528332	0.00263843	0.036938	2	2	0.000143554	9606	Homo sapiens	Fzr1;Plk1;Cdk1;Fbxo5;Cdc20		R-HSA-174122;R-HSA-174174
R-HSA-5693579	Homologous DNA Pairing and Strand Exchange	13	45	0.00297187	0.00280688	0.0392964	8	10	0.000717772	9606	Homo sapiens	Blm;Smg1;Rfc2;Chek1;Topbp1;Bard1;Top3a;Brca2;Brca1;Q8CHK4;Nbn;Atm;Palb2		R-HSA-5693620;R-HSA-9763137;R-HSA-5685838;R-HSA-5685230;R-HSA-5685341;R-HSA-5685242;R-HSA-9709273;R-HSA-5693561
R-HSA-3214847	HATs acetylate histones	24	110	0.00726456	0.00298776	0.0398917	13	15	0.00107666	9606	Homo sapiens	Sap130;Atf2;Yeats2;Mrgbp;Kat6b;Kansl3;Kansl1;H2afx;Rbbp7;Msl3;Ep400;Mcrs1;Ing5;Phf20;Hist1h3i;Trrap;Q8CHK4;Jade1;Kat7;Jade3;Brd8;Morf4l2;Hcfc1;Hist1h2al		R-HSA-3318486;R-HSA-3321975;R-HSA-3301237;R-HSA-3662335;R-HSA-3697008;R-HSA-3321883;R-HSA-5144542;R-HSA-3301345;R-HSA-3697920;R-HSA-3662318;R-HSA-3318415;R-HSA-3318413;R-HSA-3321805
R-HSA-9701193	Defective HDR through Homologous Recombination (HRR) due to PALB2 loss of function	9	25	0.00165104	0.00299047	0.0398917	2	2	0.000143554	9606	Homo sapiens	Top3a;Blm;Smg1;Brca2;Brca1;Q8CHK4;Nbn;Atm;Palb2;Bard1		R-HSA-9704408;R-HSA-9704330
R-HSA-9704331	Defective HDR through Homologous Recombination Repair (HRR) due to PALB2 loss of BRCA1 binding function	9	25	0.00165104	0.00299047	0.0398917	1	1	7.17772e-05	9606	Homo sapiens	Top3a;Blm;Smg1;Brca2;Brca1;Q8CHK4;Nbn;Atm;Palb2;Bard1		R-HSA-9704330
R-HSA-9704646	Defective HDR through Homologous Recombination Repair (HRR) due to PALB2 loss of BRCA2/RAD51/RAD51C binding function	9	25	0.00165104	0.00299047	0.0398917	1	1	7.17772e-05	9606	Homo sapiens	Top3a;Blm;Smg1;Brca2;Brca1;Q8CHK4;Nbn;Atm;Palb2;Bard1		R-HSA-9704408
R-HSA-9701192	Defective HDR through Homologous Recombination (HRR) due to BRCA1 loss-of-function	9	25	0.00165104	0.00299047	0.0398917	1	1	7.17772e-05	9606	Homo sapiens	Top3a;Blm;Smg1;Brca2;Brca1;Q8CHK4;Nbn;Atm;Palb2;Bard1		R-HSA-9701199
R-HSA-264870	Caspase-mediated cleavage of cytoskeletal proteins	6	12	0.000792498	0.00306859	0.0398917	8	10	0.000717772	9606	Homo sapiens	Vim;Mapt;Dbnl;Plec;Sptan1;Add1		R-HSA-202967;R-HSA-202966;R-HSA-201637;R-HSA-350319;R-HSA-201608;R-HSA-350318;R-HSA-201629;R-HSA-201628
R-HSA-9709570	Impaired BRCA2 binding to RAD51	11	35	0.00231145	0.00308658	0.0401255	1	1	7.17772e-05	9606	Homo sapiens	Top3a;Blm;Smg1;Brca2;Brca1;Rfc2;Q8CHK4;Topbp1;Nbn;Atm;Bard1		R-HSA-9709571
R-HSA-5693538	Homology Directed Repair	27	130	0.00858539	0.00332009	0.0431611	46	52	0.00373241	9606	Homo sapiens	Mdc1;Blm;Herc2;Rnf168;Smg1;Chek1;H2afx;Rnf4;Bard1;Top3a;Slx4;Eme1;Q8CHK4;Nbn;Palb2;Rfc1;Rfc2;Ercc4;Topbp1;Clspn;Brca2;Brca1;Cdk2;Uimc1;Cdk1;Xrcc1;Atm		R-HSA-5684887;R-HSA-5684052;R-HSA-5693589;R-HSA-5684882;R-HSA-5685011;R-HSA-5686483;R-HSA-5693584;R-HSA-5686430;R-HSA-5685341;R-HSA-9709273;R-HSA-5687640;R-HSA-5693593;R-HSA-5686469;R-HSA-9763137;R-HSA-5684096;R-HSA-5686657;R-HSA-5685838;R-HSA-5693580;R-HSA-5684108;R-HSA-5686410;R-HSA-5684875;R-HSA-5686475;R-HSA-5693620;R-HSA-5686642;R-HSA-5687664;R-HSA-5684081;R-HSA-5686398;R-HSA-5693564;R-HSA-5…
R-HSA-5693567	HDR through Homologous Recombination (HRR) or Single Strand Annealing (SSA)	26	124	0.00818914	0.00345768	0.0449498	38	44	0.0031582	9606	Homo sapiens	Mdc1;Blm;Herc2;Rnf168;Smg1;Chek1;H2afx;Rnf4;Bard1;Top3a;Slx4;Eme1;Q8CHK4;Nbn;Palb2;Rfc1;Rfc2;Ercc4;Topbp1;Clspn;Brca2;Brca1;Cdk2;Uimc1;Cdk1;Atm		R-HSA-5684887;R-HSA-5684052;R-HSA-5693589;R-HSA-5684882;R-HSA-5685011;R-HSA-5686483;R-HSA-5693584;R-HSA-5686430;R-HSA-5685341;R-HSA-9709273;R-HSA-5693593;R-HSA-5686469;R-HSA-9763137;R-HSA-5684096;R-HSA-5686657;R-HSA-5685838;R-HSA-5693580;R-HSA-5684108;R-HSA-5686410;R-HSA-5684875;R-HSA-5686475;R-HSA-5693620;R-HSA-5686642;R-HSA-5684081;R-HSA-5686398;R-HSA-5693564;R-HSA-5685242;R-HSA-5693561;R-HSA-5…
R-HSA-168325	Viral Messenger RNA Synthesis	17	69	0.00455686	0.003584	0.0465919	3	6	0.000430663	9606	Homo sapiens	Ndc1;Nup93;Nup50;Polr2a;Nup35;Nup98;Pom121;Nup107;Ranbp2;Nup210;Nup133;Nup188;Tpr;Nup153;Gtf2f1		R-HSA-192627;R-HSA-168326;R-HSA-192925
R-HSA-9675136	Diseases of DNA Double-Strand Break Repair	12	41	0.0027077	0.00360961	0.046925	9	9	0.000645995	9606	Homo sapiens	Top3a;Blm;Brca2;Smg1;Brca1;Rfc2;Q8CHK4;Topbp1;Nbn;Atm;Palb2;Bard1		R-HSA-9709268;R-HSA-9763200;R-HSA-9709601;R-HSA-9709571;R-HSA-9699163;R-HSA-9663194;R-HSA-9701199;R-HSA-9704408;R-HSA-9704330
R-HSA-9701190	Defective homologous recombination repair (HRR) due to BRCA2 loss of function	12	41	0.0027077	0.00360961	0.046925	4	4	0.000287109	9606	Homo sapiens	Top3a;Blm;Brca2;Smg1;Brca1;Rfc2;Q8CHK4;Topbp1;Nbn;Atm;Palb2;Bard1		R-HSA-9709268;R-HSA-9763200;R-HSA-9709601;R-HSA-9709571
R-HSA-72312	rRNA processing	44	246	0.0162462	0.00387366	0.0484302	15	21	0.00150732	9606	Homo sapiens	Traf7;Lrp1;Nop2;Rrp1;Nab1;Rpl13;Rpl15;Nol9;Rps10;Exosc10;Rrp9;Bysl;Rpl30;Emg1;Elac2;Rps3;Ftsj3;Exosc9;Pno1;Nhp2l1;Rnmtl1;Pdcd11;Rps6;Rpl27a;Rplp2;Nop58;Nop14;Pelp1;Gnl3;Nop56;Bop1;Dkc1;Rplp0;Thumpd1;Trmt10c;Ncl;Xrn2;Ddx21;Csnk1d;Csnk1e;Senp3		R-HSA-6790944;R-HSA-6790987;R-HSA-6793096;R-HSA-6791223;R-HSA-6791222;R-HSA-6791221;R-HSA-6791219;R-HSA-6791218;R-HSA-6790994;R-HSA-6791228;R-HSA-6791227;R-HSA-6790907;R-HSA-6785722;R-HSA-6790906;R-HSA-6790905
R-HSA-174411	Polymerase switching on the C-strand of the telomere	10	31	0.00204729	0.00389846	0.0484302	6	6	0.000430663	9606	Homo sapiens	Terf2;Acd;Tinf2;Rfc1;Rfc2;Pola2;Pola1;Spp1;Chtf18		R-HSA-174448;R-HSA-174439;R-HSA-9668902;R-HSA-174452;R-HSA-9668904;R-HSA-174447
R-HSA-6807505	RNA polymerase II transcribes snRNA genes	21	94	0.0062079	0.00403585	0.0484302	11	11	0.000789549	9606	Homo sapiens	Mapk7;Snapc4;Srrt;Pcf11;Snapc1;Polr2a;Phax;Ell2;Rprd1a;Rprd1b;Pou2f1;Cdk7;Ints12;Ints1;Sp1;Ncbp1;Ints3;Taf6;Rprd2;Pou2f2;Gtf2f1;Q8BP86;Gtf2e2		R-HSA-6814885;R-HSA-6814549;R-HSA-6814559;R-HSA-6810239;R-HSA-6810238;R-HSA-6814555;R-HSA-6810235;R-HSA-6814554;R-HSA-6810234;R-HSA-6810233;R-HSA-6807496
R-HSA-2173793	Transcriptional activity of SMAD2/SMAD3:SMAD4 heterotrimer	16	64	0.00422665	0.00403619	0.0484343	24	51	0.00366064	9606	Homo sapiens	Ncor1;Mapk7;Ncor2;Mapk1;Ybx1;Mapk3;Tgif1;Snw1;Usp9x;Tgif2;Sp1;Myc;Sub1;Hdac1;Nedd4l;Men1		R-HSA-870479;R-HSA-9733207;R-HSA-2187303;R-HSA-9736979;R-HSA-9733203;R-HSA-870437;R-HSA-2176491;R-HSA-9733247;R-HSA-173481;R-HSA-2187309;R-HSA-9736984;R-HSA-9736953;R-HSA-2186607;R-HSA-5252001;R-HSA-2186643;R-HSA-173488;R-HSA-9731111;R-HSA-9733216;R-HSA-2186741;R-HSA-1484099;R-HSA-2176502;R-HSA-2186747;R-HSA-2106586;R-HSA-2106591
R-HSA-2995410	Nuclear Envelope (NE) Reassembly	20	88	0.00581165	0.00410507	0.0492608	17	24	0.00172265	9606	Homo sapiens	Ndc1;Nup93;Tuba1b;Nup35;Nup98;Lmna;Ahctf1;Pom121;Nup107;Rbm39;Nup133;Nup188;Cdk1;Chmp2b;Rangap1;Emd;Lbr;Lmnb1;Tmpo		R-HSA-9668405;R-HSA-9634169;R-HSA-9668415;R-HSA-9624798;R-HSA-3000449;R-HSA-9615901;R-HSA-9624893;R-HSA-9668419;R-HSA-9624800;R-HSA-9615937;R-HSA-9668389;R-HSA-9634219;R-HSA-9618378;R-HSA-9668395;R-HSA-9615945;R-HSA-9668398;R-HSA-2995376
R-HSA-167172	Transcription of the HIV genome	18	76	0.00501915	0.00415527	0.0498633	46	47	0.00337353	9606	Homo sapiens	Rnmt;Polr2a;Tcea1;Tceb3;Nelfa;Nelfe;Pcm1;Ctdp1;Cdk7;Ssrp1;Ncbp1;Taf7;Taf6;Taf3;Gtf2f1;Taf1;Gtf2e2		R-HSA-167111;R-HSA-167115;R-HSA-167113;R-HSA-167118;R-HSA-167181;R-HSA-167117;R-HSA-170706;R-HSA-170704;R-HSA-167121;R-HSA-167191;R-HSA-167130;R-HSA-167128;R-HSA-167192;R-HSA-167134;R-HSA-167196;R-HSA-167133;R-HSA-167197;R-HSA-9613490;R-HSA-167459;R-HSA-167072;R-HSA-167136;R-HSA-167076;R-HSA-167077;R-HSA-9613498;R-HSA-167147;R-HSA-167083;R-HSA-167150;R-HSA-167087;R-HSA-167084;R-HSA-167148;R-HSA-1…
